# Supplementary material for: 5-(3,4-Dimethyl­benzyl­idene)-2,2-dimethyl-1,3-dioxane-4,6-dione
Source: Acta Crystallogr Sect E Struct Rep Online. 2011 May 7;67(Pt 6):o1351. doi: 10.1107/S1600536811016497 (PMC3120337; doi:10.1107/S1600536811016497)
Supplement: Supplementary file 2 [file e-67-o1351-Isup2.hkl]

# 
# h,k,l, Fc-squared, Fo-squared, sigma(Fo-squared) and status flag 
# 
data_I
_shelx_title ' 110413c in P2(1)/c' 
_shelx_refln_list_code          4 
_shelx_F_calc_maximum      181.39 
_exptl_crystal_F_000       552.00 
_reflns_d_resolution_high  0.8403 
 
loop_ 
 _symmetry_equiv_pos_as_xyz 
 'x, y, z' 
 '-x, y+1/2, -z+1/2' 
 '-x, -y, -z' 
 'x, -y-1/2, z-1/2' 
 
_cell_length_a    16.8249 
_cell_length_b     7.1390 
_cell_length_c    11.7101 
_cell_angle_alpha  90.000 
_cell_angle_beta  108.612 
_cell_angle_gamma  90.000 
 
_shelx_F_squared_multiplier     1.000 
 
loop_ 
 _refln_index_h 
 _refln_index_k 
 _refln_index_l 
 _refln_F_squared_calc 
 _refln_F_squared_meas 
 _refln_F_squared_sigma 
 _refln_observed_status 
   2   0   0     7301.35     7529.60   1122.96 o 
   3   0   0      132.26      109.70     13.44 o 
   4   0   0     4207.52     4178.30    496.77 o 
   5   0   0     1521.61     1581.72    188.53 o 
   6   0   0     1828.33     1716.84    204.72 o 
   7   0   0       49.31       43.52      7.99 o 
   8   0   0        5.31        3.99      1.99 o 
   9   0   0      574.63      526.16     78.77 o 
  10   0   0     1809.71     1899.42    283.59 o 
  11   0   0      108.74      113.79     17.61 o 
  12   0   0     1180.00     1268.65    189.77 o 
  13   0   0      416.41      402.70     60.72 o 
  14   0   0       19.72       16.36      6.97 o 
  15   0   0       27.58       29.30      6.94 o 
  16   0   0        0.23       -1.13      4.64 o 
  17   0   0        2.72       -6.36      5.40 o 
  18   0   0       47.31       78.87     19.50 o 
   1   1   0     2378.59     2257.39    322.62 o 
   2   1   0     3481.86     3157.38    377.86 o 
   3   1   0        2.03        3.30      0.93 o 
   4   1   0      220.96      204.01     24.68 o 
   5   1   0      909.42      858.42     87.76 o 
   6   1   0      475.89      478.22     49.17 o 
   7   1   0      269.48      291.91     30.17 o 
   8   1   0      177.52      147.29     15.38 o 
   9   1   0      207.94      218.11     22.54 o 
  10   1   0        9.53        9.23      2.57 o 
  11   1   0        6.24        1.88      2.12 o 
  12   1   0       17.90       13.08      5.43 o 
  13   1   0       58.35       52.64      7.71 o 
  14   1   0       20.49       18.11      4.20 o 
  15   1   0        0.00        0.69      2.94 o 
  16   1   0       92.85      100.86     13.56 o 
  17   1   0        0.50       -1.47      4.46 o 
  18   1   0        0.71        7.48      5.42 o 
   0   2   0     7122.90     7023.90   1420.73 o 
   1   2   0      850.76      931.34    133.32 o 
   2   2   0       40.65       33.21      4.21 o 
   3   2   0     1014.83      994.56     88.99 o 
   4   2   0       22.57       31.46      3.65 o 
   5   2   0      208.16      204.95     21.27 o 
   6   2   0      295.19      316.18     32.61 o 
   7   2   0       24.55       21.02      3.47 o 
   8   2   0        0.40       -2.06      1.38 o 
   9   2   0       67.75       85.26     11.10 o 
  10   2   0       15.78       11.96      2.82 o 
  11   2   0       19.84       19.66      4.26 o 
  12   2   0      146.06      131.52     16.51 o 
  13   2   0       43.71       51.00      7.66 o 
  14   2   0        2.25        1.31      4.53 o 
  15   2   0       29.88       29.20      7.36 o 
  16   2   0        4.35       -0.94      3.43 o 
  17   2   0       16.85       10.42      4.53 o 
  18   2   0       21.07       14.95      6.83 o 
   1   3   0      228.36      250.51     36.31 o 
   2   3   0      536.36      515.22    104.80 o 
   3   3   0      320.19      314.33     28.32 o 
   4   3   0     1224.98     1194.89    122.77 o 
   5   3   0     1766.64     1881.96    192.85 o 
   6   3   0        5.10        9.49      1.89 o 
   7   3   0      410.11      459.84     47.37 o 
   8   3   0      106.78      101.59     12.70 o 
   9   3   0       63.89       57.67      7.98 o 
  10   3   0       55.40       54.21     10.29 o 
  11   3   0       39.15       35.46      5.81 o 
  12   3   0      175.35      176.71     21.99 o 
  13   3   0       50.94       57.48     10.03 o 
  14   3   0       26.26       24.73      5.91 o 
  15   3   0       82.60      122.45     16.37 o 
  16   3   0        5.05        1.66      3.62 o 
  17   3   0       31.81       28.90      7.68 o 
   0   4   0      395.15      399.79     81.75 o 
   1   4   0       17.92       14.85      3.94 o 
   2   4   0      190.40      183.64     38.05 o 
   3   4   0       65.04       57.30      5.62 o 
   4   4   0       65.18       68.80      6.71 o 
   5   4   0       56.52       54.97      6.37 o 
   6   4   0      156.34      144.74     17.99 o 
   7   4   0       48.07       59.36      8.34 o 
   8   4   0       26.69       26.91      4.71 o 
   9   4   0       11.92        8.34      3.17 o 
  10   4   0       30.58       31.49      5.46 o 
  11   4   0       34.13       25.16      5.08 o 
  12   4   0        3.70       -0.44      3.34 o 
  13   4   0       14.43       15.55      4.53 o 
  14   4   0        2.70        6.31      5.10 o 
  15   4   0        1.59       -7.72      5.15 o 
  16   4   0        9.58        7.55      6.00 o 
   1   5   0      411.70      391.65     56.81 o 
   2   5   0      200.22      198.33     22.97 o 
   3   5   0       33.05       28.88      3.59 o 
   4   5   0       54.18       65.60      7.70 o 
   5   5   0       52.07       53.22     10.58 o 
   6   5   0        0.67        1.54      2.90 o 
   7   5   0       28.90       22.56      7.30 o 
   8   5   0       16.03        8.31      3.48 o 
   9   5   0       17.77       18.47      4.50 o 
  10   5   0       54.59       51.68      8.05 o 
  11   5   0      104.35      122.23     20.28 o 
  12   5   0       13.40        8.60      5.23 o 
  13   5   0       21.04       27.30      7.39 o 
  14   5   0        1.35       -1.26      5.53 o 
  15   5   0        3.09        3.41      5.85 o 
   0   6   0      186.78      150.10     32.05 o 
   1   6   0      303.96      280.50     41.14 o 
   2   6   0      125.82      160.71     19.30 o 
   3   6   0      125.92      123.03     11.71 o 
   4   6   0       36.59       39.52      7.99 o 
   5   6   0       94.74      102.95     13.79 o 
   6   6   0        1.12        0.00      3.30 o 
   7   6   0       42.58       47.10      9.40 o 
   8   6   0       15.11       10.99      5.14 o 
   9   6   0        1.41       -6.82      4.54 o 
  10   6   0        0.65       -6.16      4.11 o 
  11   6   0        0.29       -6.45      4.54 o 
  12   6   0        0.06       -4.03      5.01 o 
  13   6   0       29.00       20.19      6.99 o 
   1   7   0       74.42       80.80     17.73 o 
   2   7   0      144.72      183.62     19.91 o 
   3   7   0      166.35      184.50     22.45 o 
   4   7   0        2.38        0.14      5.02 o 
   5   7   0        6.10        3.48      5.34 o 
   6   7   0      128.26      165.99     27.03 o 
   7   7   0      104.55      117.06     21.06 o 
   8   7   0        6.19        0.98      5.60 o 
   9   7   0        7.19        3.62     12.23 o 
  10   7   0       42.70       59.51     11.93 o 
   2   8   0        4.97       18.21      9.40 o 
   3   8   0        6.69        3.40      8.06 o 
   4   8   0        4.21        0.23      5.92 o 
   5   8   0        1.67       -0.26      6.09 o 
   6   8   0        0.48        5.52      6.76 o 
 -19   1   1        4.21        1.51      5.84 o 
 -18   1   1       20.67       30.56      6.10 o 
 -17   1   1       19.93       19.62      8.04 o 
 -16   1   1       22.45       19.44      4.55 o 
 -15   1   1       70.74       85.58     11.62 o 
 -14   1   1        1.31       -2.69      2.46 o 
 -13   1   1        8.38        6.03      2.72 o 
 -12   1   1      229.24      219.04     26.89 o 
 -11   1   1       22.66       22.85      3.98 o 
 -10   1   1      487.66      475.26     57.43 o 
  -9   1   1       76.05       76.85      9.71 o 
  -8   1   1        0.77       -1.09      1.41 o 
  -7   1   1       36.95       36.08      4.94 o 
  -6   1   1      343.15      306.29     37.05 o 
  -5   1   1       29.81       38.76      5.08 o 
  -4   1   1      517.39      476.74     57.36 o 
  -3   1   1       85.59       71.66      8.80 o 
  -2   1   1     1961.22     1867.35    223.95 o 
  -1   1   1       16.25       12.42      3.21 o 
   0   1   1     7598.82     7361.87   1039.67 o 
   1   1   1     2905.34     2753.30    316.24 o 
   2   1   1      703.30      685.93     55.96 o 
   3   1   1     7019.00     7040.67    638.29 o 
   4   1   1        5.47        2.18      1.00 o 
   5   1   1      577.02      529.65     48.30 o 
   6   1   1      398.10      354.95     32.46 o 
   7   1   1       39.45       43.46      4.34 o 
   8   1   1       25.79       22.43      2.67 o 
   9   1   1       46.36       50.80      5.86 o 
  10   1   1      109.51      107.27     11.33 o 
  11   1   1       14.58       11.32      2.54 o 
  12   1   1       16.05       18.80      3.86 o 
  13   1   1       81.75      108.09     14.29 o 
  14   1   1       45.94       47.80      7.28 o 
  15   1   1        3.71       -4.60      3.07 o 
  16   1   1        2.50       -2.68      3.51 o 
  17   1   1        7.79        6.49      4.14 o 
  18   1   1       20.12       15.05      5.22 o 
 -18   2   1       32.54       34.49      6.72 o 
 -17   2   1       60.75       67.46     14.50 o 
 -16   2   1       27.81       28.04      5.66 o 
 -15   2   1        8.18        1.44      3.21 o 
 -14   2   1       82.05       94.86     12.90 o 
 -13   2   1       46.32       55.93      8.97 o 
 -12   2   1        0.40       -2.18      2.25 o 
 -11   2   1       28.46       36.46      5.67 o 
 -10   2   1       52.13       58.09      8.00 o 
  -9   2   1       72.82       79.47     10.25 o 
  -8   2   1       11.60       10.58      3.83 o 
  -7   2   1       65.70       70.77      8.96 o 
  -6   2   1       75.36       73.83      9.26 o 
  -5   2   1       10.56       12.10      2.17 o 
  -4   2   1      497.95      473.01     57.06 o 
  -3   2   1       62.42       65.91      8.18 o 
  -2   2   1       35.71       34.53      3.86 o 
  -1   2   1     3776.40     3555.97    719.59 o 
   0   2   1      428.41      445.41     63.93 o 
   1   2   1      817.44      834.14     96.75 o 
   2   2   1       22.02       24.29      3.28 o 
   3   2   1     1173.73     1194.67    106.77 o 
   4   2   1      168.65      164.68     17.06 o 
   5   2   1      774.10      761.73     78.25 o 
   6   2   1       22.39       24.35      3.03 o 
   7   2   1       46.56       42.71      4.91 o 
   8   2   1       62.92       68.87      7.50 o 
   9   2   1       69.08       92.67     10.03 o 
  10   2   1        5.78        3.51      2.97 o 
  11   2   1       48.19       49.75      7.27 o 
  12   2   1      113.76      121.37     15.53 o 
  13   2   1       46.69       52.28      7.90 o 
  14   2   1        5.18        0.82      2.96 o 
  15   2   1       76.20      104.89     14.01 o 
  16   2   1       63.77       75.47     10.93 o 
  17   2   1       14.67       12.21      5.21 o 
 -18   3   1        6.27        8.81      4.61 o 
 -17   3   1        0.31       -3.52      3.93 o 
 -16   3   1       13.94       13.73      4.93 o 
 -15   3   1        6.55        7.13      4.61 o 
 -14   3   1       60.85       75.58     10.83 o 
 -13   3   1       17.36       25.48      9.88 o 
 -12   3   1      202.53      180.05     22.35 o 
 -11   3   1       33.99       28.79      5.12 o 
 -10   3   1       34.25       27.61      4.72 o 
  -9   3   1      185.42      178.60     22.04 o 
  -8   3   1      392.90      370.95     44.96 o 
  -7   3   1        4.94        4.39      2.04 o 
  -6   3   1      145.22      146.83     15.43 o 
  -5   3   1      225.97      224.21     23.30 o 
  -4   3   1       40.07       32.27      4.69 o 
  -3   3   1      131.24      155.51     19.03 o 
  -2   3   1      688.03      697.54     70.19 o 
  -1   3   1      615.08      624.72     89.75 o 
   0   3   1     1408.64     1390.50    199.25 o 
   1   3   1      159.19      153.77     18.16 o 
   2   3   1      119.36      128.58     15.27 o 
   3   3   1      575.79      553.32     54.42 o 
   4   3   1      389.75      392.19     35.28 o 
   5   3   1      792.21      760.38     78.27 o 
   6   3   1       96.62       90.35     11.55 o 
   7   3   1      245.78      236.04     24.57 o 
   8   3   1       17.08       13.14      3.07 o 
   9   3   1       86.79       89.76     11.80 o 
  10   3   1        4.95        6.29      2.76 o 
  11   3   1        0.14       -3.64      2.43 o 
  12   3   1       28.03       33.33      6.01 o 
  13   3   1      102.98      128.74     16.96 o 
  14   3   1        0.53       -4.61      5.24 o 
  15   3   1       45.39       45.23     10.35 o 
  16   3   1        7.69       14.32      6.44 o 
  17   3   1        2.11       -2.82      5.79 o 
 -17   4   1        0.23        1.85      5.53 o 
 -16   4   1       18.61       18.96      5.54 o 
 -15   4   1       53.27       73.69     10.88 o 
 -14   4   1       52.82       58.85      8.85 o 
 -13   4   1       12.34        6.54      4.59 o 
 -12   4   1      214.36      209.83     26.06 o 
 -11   4   1      430.74      459.60     55.81 o 
 -10   4   1        1.87        2.77      2.91 o 
  -9   4   1      205.90      208.60     25.73 o 
  -8   4   1      295.70      292.91     35.77 o 
  -7   4   1        0.37       -1.84      2.24 o 
  -6   4   1       10.08        7.99      2.63 o 
  -5   4   1       95.41       95.68     10.27 o 
  -4   4   1       83.08       98.60     12.73 o 
  -3   4   1      154.42      153.41     15.83 o 
  -2   4   1     1645.92     1692.16    190.97 o 
  -1   4   1      631.02      673.64     96.91 o 
   0   4   1      134.61      116.51     17.40 o 
   1   4   1      148.75      140.30     16.76 o 
   2   4   1      568.49      568.02     66.17 o 
   3   4   1      173.43      190.60     18.98 o 
   4   4   1       14.31       12.24      2.51 o 
   5   4   1        0.48       -1.01      1.44 o 
   6   4   1        3.94        0.10      3.19 o 
   7   4   1      103.56      116.30     15.00 o 
   8   4   1        4.63        2.53      2.73 o 
   9   4   1       26.20       21.41      4.51 o 
  10   4   1       89.70      112.88     14.79 o 
  11   4   1       61.06       73.53     15.68 o 
  12   4   1      188.29      197.60     30.69 o 
  13   4   1      146.53      163.78     25.76 o 
  14   4   1        9.66        7.14     10.00 o 
  15   4   1       38.79       32.44      8.45 o 
  16   4   1        1.65       -1.89      5.04 o 
 -15   5   1       19.26        8.13      5.67 o 
 -14   5   1        1.13       -0.53      4.89 o 
 -13   5   1       13.99       23.42      5.48 o 
 -12   5   1        0.73       -0.08      3.33 o 
 -11   5   1        8.46        2.74      3.72 o 
 -10   5   1       34.52       32.22      5.90 o 
  -9   5   1       19.58       23.80      4.89 o 
  -8   5   1       89.83       98.74     13.14 o 
  -7   5   1        0.27       -3.02      2.67 o 
  -6   5   1       28.86       23.95      4.61 o 
  -5   5   1        1.13       -3.43      2.28 o 
  -4   5   1        3.61       -1.42      2.52 o 
  -3   5   1       37.97       40.40      5.12 o 
  -2   5   1       25.14       25.38      4.25 o 
  -1   5   1        0.05        0.36      4.40 o 
   0   5   1       55.14       60.08     10.22 o 
   1   5   1       16.17       15.92      3.51 o 
   2   5   1       20.88       18.78      3.80 o 
   3   5   1       19.81       16.07      3.56 o 
   4   5   1        2.00       -2.70      1.80 o 
   5   5   1       11.14        7.85      2.72 o 
   6   5   1       69.14       61.50      8.87 o 
   7   5   1        3.52       -4.47      3.34 o 
   8   5   1        2.19       -4.04      3.73 o 
   9   5   1        0.55        2.89      4.26 o 
  10   5   1        4.04       -0.85      4.34 o 
  11   5   1        0.00       -5.32      4.49 o 
  12   5   1       14.70        9.09      5.98 o 
  13   5   1       12.93       14.65      6.55 o 
  14   5   1        0.05       -1.33      7.80 o 
 -13   6   1        7.63       14.30      6.25 o 
 -12   6   1        3.75       12.52      6.08 o 
 -11   6   1        0.03       -0.81      4.63 o 
 -10   6   1       40.68       37.45      8.40 o 
  -9   6   1       20.45       10.01      4.14 o 
  -8   6   1        3.60       -0.41      3.61 o 
  -7   6   1       33.24       32.44      5.93 o 
  -6   6   1      133.96      137.79     17.74 o 
  -5   6   1       99.05       95.04     12.91 o 
  -4   6   1       93.48      106.05     14.07 o 
  -3   6   1      121.78      141.16     15.19 o 
  -2   6   1       60.03       84.81      9.66 o 
  -1   6   1        8.15        3.42      3.30 o 
   0   6   1        0.00       -1.65      6.39 o 
   1   6   1       21.49       14.98      4.38 o 
   2   6   1       19.14       14.68      3.33 o 
   3   6   1       51.94       49.31      7.38 o 
   4   6   1        9.10        0.55      3.42 o 
   5   6   1       37.57       56.82     15.77 o 
   6   6   1       91.22       98.67     21.17 o 
   7   6   1      198.69      180.10     28.07 o 
   8   6   1       19.83       24.99      6.78 o 
   9   6   1        0.17        2.13      6.51 o 
  10   6   1        5.48        5.94      5.36 o 
  11   6   1        8.25        9.87      5.69 o 
  12   6   1        2.45       -4.55      9.02 o 
 -11   7   1        1.08        1.86      5.67 o 
 -10   7   1        6.34       10.98      5.97 o 
  -9   7   1        4.00        0.99      6.54 o 
  -8   7   1        0.20       -1.06      5.94 o 
  -7   7   1       24.89       18.71      6.10 o 
  -6   7   1        2.05        2.50      4.67 o 
  -5   7   1       12.26        8.25      4.46 o 
  -4   7   1        0.06       -7.80      5.80 o 
  -3   7   1        1.46       -1.48      3.18 o 
  -2   7   1       14.30       13.18      3.78 o 
  -1   7   1       10.19        5.20      7.25 o 
   0   7   1       18.74       29.16      6.79 o 
   1   7   1       10.22       16.39      7.28 o 
   2   7   1       25.05       38.56     14.09 o 
   3   7   1       71.61       79.97     11.45 o 
   4   7   1        0.01        2.53      4.22 o 
   5   7   1      129.16      154.30     25.46 o 
   6   7   1        0.90        9.52      5.70 o 
   7   7   1       11.20        8.24      6.24 o 
   8   7   1        1.27       -2.73      5.29 o 
   9   7   1        0.05       -4.03      5.36 o 
  10   7   1        0.06       -0.40      5.98 o 
  -6   8   1        4.18        6.23      7.98 o 
  -2   8   1       11.63       11.85      7.55 o 
  -1   8   1        0.77        6.82      7.15 o 
   1   8   1        0.33        3.04      7.90 o 
   2   8   1       10.88        9.33     11.04 o 
   3   8   1        8.71       14.43      7.92 o 
   4   8   1       11.10        7.35      5.37 o 
   5   8   1        2.24        4.57     11.97 o 
 -19   0   2        0.03        5.83      6.56 o 
 -18   0   2        3.16        1.06      5.93 o 
 -17   0   2       17.56       19.73      8.01 o 
 -16   0   2       84.05      114.00     25.69 o 
 -15   0   2        2.28        2.98      4.97 o 
 -14   0   2       26.43       27.32      8.71 o 
 -13   0   2       39.22       38.64     10.13 o 
 -12   0   2       44.28       41.99     10.33 o 
 -11   0   2        3.07        0.53      2.88 o 
 -10   0   2        0.14        6.69      3.41 o 
  -9   0   2     3291.86     3574.15    723.33 o 
  -8   0   2      915.32      973.78    197.51 o 
  -7   0   2      617.98      720.68    146.25 o 
  -6   0   2      530.49      471.91     95.86 o 
  -5   0   2     3513.90     3537.43    715.61 o 
  -4   0   2     5411.30     5505.23    777.40 o 
  -3   0   2     1214.73     1228.78    173.80 o 
  -2   0   2     8376.27     8553.99   1206.99 o 
  -1   0   2      985.70     1005.92    141.93 o 
   0   0   2     2953.47     3058.53    603.56 o 
   1   0   2     8567.17     9006.94   1271.74 o 
   2   0   2    32902.76    32932.30   3912.51 o 
   3   0   2    19590.51    20440.98   2431.14 o 
   4   0   2     8040.83     7982.13    948.47 o 
   5   0   2       74.37       61.69      7.64 o 
   6   0   2      127.93      120.56     14.67 o 
   7   0   2       51.17       56.00      7.33 o 
   8   0   2       78.09       79.01     10.11 o 
   9   0   2      679.95      654.80     78.15 o 
  10   0   2      501.10      536.73     64.26 o 
  11   0   2      466.11      424.30     50.55 o 
  12   0   2        0.80       -0.01      2.64 o 
  13   0   2      280.70      278.71     33.77 o 
  14   0   2      298.74      288.70     44.00 o 
  15   0   2        3.97        1.99      4.42 o 
  16   0   2        1.18       -6.22      4.50 o 
  17   0   2        4.01       -1.49      6.32 o 
 -19   1   2        1.06        3.98      4.67 o 
 -18   1   2        6.84        4.56      4.47 o 
 -17   1   2        1.24       -4.04      4.72 o 
 -16   1   2        1.81       -2.08      4.44 o 
 -15   1   2        0.13       -4.12      2.81 o 
 -14   1   2        3.19       -3.47      2.31 o 
 -13   1   2       23.93       26.85      4.64 o 
 -12   1   2       21.52       13.19      3.14 o 
 -11   1   2      399.01      390.17     47.36 o 
 -10   1   2      305.87      279.38     33.94 o 
  -9   1   2     3011.89     3100.65    371.11 o 
  -8   1   2      344.45      314.75     37.97 o 
  -7   1   2       14.18       12.54      2.32 o 
  -6   1   2     1118.47     1181.91    141.88 o 
  -5   1   2       31.02       30.86      4.87 o 
  -4   1   2     2549.71     2536.55    304.13 o 
  -3   1   2       14.35       18.03      2.19 o 
  -2   1   2       12.68        9.29      1.65 o 
  -1   1   2       26.01       22.20      3.24 o 
   0   1   2     1318.75     1332.74    152.89 o 
   1   1   2     7331.84     7890.09    905.20 o 
   2   1   2     1145.63     1017.13    117.01 o 
   3   1   2    16881.91    17240.98   1450.16 o 
   4   1   2      580.67      593.70     49.98 o 
   5   1   2       71.25       62.78      5.53 o 
   6   1   2       21.61       22.41      2.40 o 
   7   1   2       39.84       36.34      3.88 o 
   8   1   2        0.13       -1.57      2.73 o 
   9   1   2       93.58       95.52      8.40 o 
  10   1   2        2.32        1.53      1.61 o 
  11   1   2       25.32       30.64      4.09 o 
  12   1   2      144.07      136.63     17.08 o 
  13   1   2        6.78        1.16      4.53 o 
  14   1   2        1.85       -0.22      3.07 o 
  15   1   2       15.88       17.81      4.52 o 
  16   1   2        0.10       -5.02      3.50 o 
  17   1   2        0.98       -3.67      3.90 o 
 -19   2   2        0.91       -0.23      4.14 o 
 -18   2   2       15.79       15.07      5.11 o 
 -17   2   2        3.83        5.00      6.50 o 
 -16   2   2      141.23      175.15     22.12 o 
 -15   2   2        8.48        2.29      3.25 o 
 -14   2   2        1.28        2.12      2.80 o 
 -13   2   2       84.89       89.44     11.91 o 
 -12   2   2       36.93       31.83      7.60 o 
 -11   2   2       13.37       10.34      3.93 o 
 -10   2   2        0.02       -1.91      1.86 o 
  -9   2   2        1.25       -1.97      1.75 o 
  -8   2   2      339.99      303.61     36.81 o 
  -7   2   2       80.94       83.58     10.58 o 
  -6   2   2      187.58      199.66     24.30 o 
  -5   2   2       34.66       32.52      4.59 o 
  -4   2   2     1201.01     1175.50    141.03 o 
  -3   2   2       43.79       43.89      5.66 o 
  -2   2   2       52.58       47.11      4.58 o 
  -1   2   2     1578.42     1584.91    161.43 o 
   0   2   2      443.30      455.55     52.63 o 
   1   2   2       47.44       54.42      6.68 o 
   2   2   2      605.48      558.99     56.04 o 
   3   2   2      441.94      397.43     32.38 o 
   4   2   2       55.72       59.85      5.17 o 
   5   2   2       60.13       61.24      6.01 o 
   6   2   2      106.18      110.48     10.35 o 
   7   2   2      257.25      229.95     21.14 o 
   8   2   2       61.57       69.54      6.86 o 
   9   2   2        9.21        9.07      2.26 o 
  10   2   2       33.79       32.54      5.21 o 
  11   2   2        8.56        6.20      2.80 o 
  12   2   2        2.84        1.64      2.64 o 
  13   2   2       24.42       29.73      5.41 o 
  14   2   2       59.00       52.94      8.09 o 
  15   2   2        3.48        3.27      4.93 o 
  16   2   2       17.75       13.62      6.33 o 
  17   2   2        0.06       11.06      6.19 o 
 -18   3   2       12.81        8.95      7.07 o 
 -17   3   2       58.78       66.68     14.70 o 
 -16   3   2       26.53       26.32      5.51 o 
 -15   3   2      199.84      196.24     24.51 o 
 -14   3   2      232.67      239.95     29.67 o 
 -13   3   2       37.72       37.02      6.19 o 
 -12   3   2      239.02      243.71     30.00 o 
 -11   3   2       41.73       37.16      5.77 o 
 -10   3   2        0.07       -1.44      2.19 o 
  -9   3   2      371.09      351.17     42.52 o 
  -8   3   2      362.39      358.91     43.62 o 
  -7   3   2       30.32       26.32      4.18 o 
  -6   3   2        1.11        0.82      1.58 o 
  -5   3   2     1221.94     1359.03    163.23 o 
  -4   3   2       41.07       38.44      5.41 o 
  -3   3   2      612.54      672.26     80.90 o 
  -2   3   2     3797.36     3797.55    455.30 o 
  -1   3   2       76.89       80.27      8.20 o 
   0   3   2      362.69      363.41     42.37 o 
   1   3   2      158.37      134.66     15.95 o 
   2   3   2        1.47       -0.24      1.40 o 
   3   3   2      269.22      285.09     28.05 o 
   4   3   2        9.61        7.18      2.56 o 
   5   3   2      344.48      322.11     28.96 o 
   6   3   2        1.45       -2.18      1.45 o 
   7   3   2      309.00      298.14     30.73 o 
   8   3   2       33.04       30.07      4.01 o 
   9   3   2       83.65       97.48     12.73 o 
  10   3   2        3.31        0.49      2.58 o 
  11   3   2        3.01        0.48      2.85 o 
  12   3   2       30.44       33.06      7.47 o 
  13   3   2       85.56      123.47     20.45 o 
  14   3   2        0.02       -6.03      7.53 o 
  15   3   2        4.36        3.07     11.13 o 
  16   3   2       28.89       28.00      8.10 o 
 -17   4   2        2.64        1.41      4.55 o 
 -16   4   2        9.42       12.53      4.85 o 
 -15   4   2       38.89       50.24      8.18 o 
 -14   4   2       28.63       39.28      6.75 o 
 -13   4   2        4.37       -0.43      5.07 o 
 -12   4   2       83.96      111.58     14.86 o 
 -11   4   2      230.98      215.15     26.61 o 
 -10   4   2        0.48       -2.50      2.59 o 
  -9   4   2       29.07       19.97      5.03 o 
  -8   4   2       97.07       93.87     12.04 o 
  -7   4   2       94.22      100.73     12.87 o 
  -6   4   2       73.39       86.75     11.42 o 
  -5   4   2        9.26       11.27      2.92 o 
  -4   4   2       76.27       84.95     10.84 o 
  -3   4   2       50.61       51.26      7.04 o 
  -2   4   2      962.89      962.03     96.84 o 
  -1   4   2       35.90       57.41      6.35 o 
   0   4   2        8.12        9.36      4.11 o 
   1   4   2      527.93      514.88     59.90 o 
   2   4   2       36.44       39.72      9.73 o 
   3   4   2       18.14       17.00      2.66 o 
   4   4   2       58.52       50.96      5.17 o 
   5   4   2        0.94        0.43      1.77 o 
   6   4   2      146.27      138.27     14.93 o 
   7   4   2       52.97       79.87     13.74 o 
   8   4   2       74.93       85.88     14.68 o 
   9   4   2        1.25       -5.18      3.45 o 
  10   4   2       31.01       19.41      7.00 o 
  11   4   2       48.37       41.01      8.56 o 
  12   4   2        0.03       -0.75      4.61 o 
  13   4   2       16.17       18.71      9.45 o 
  14   4   2       18.36       20.75      8.05 o 
  15   4   2        0.46       -0.78     14.64 o 
 -16   5   2       21.23       10.61      8.68 o 
 -15   5   2       33.87       36.89      7.31 o 
 -14   5   2        4.59        3.77      4.49 o 
 -13   5   2        1.13       -1.69      3.78 o 
 -12   5   2       25.88       20.24      5.08 o 
 -11   5   2       15.80       18.56      4.69 o 
 -10   5   2       18.24       12.57      3.99 o 
  -9   5   2        1.35       -3.68      2.45 o 
  -8   5   2      188.15      150.38     18.85 o 
  -7   5   2        0.09       -3.90      2.60 o 
  -6   5   2       10.82        7.83      3.21 o 
  -5   5   2       80.90       94.61     12.36 o 
  -4   5   2       82.01       83.75     11.03 o 
  -3   5   2      192.67      174.46     21.57 o 
  -2   5   2        2.12       -1.85      1.87 o 
  -1   5   2        3.16       -1.59      1.85 o 
   0   5   2       15.31       14.39      4.35 o 
   1   5   2       76.76       89.71     11.52 o 
   2   5   2       35.78       37.47      6.30 o 
   3   5   2      104.71      115.25     15.31 o 
   4   5   2      154.73      149.06     15.47 o 
   5   5   2        9.75       10.35      4.91 o 
   6   5   2        0.00       -5.36      3.76 o 
   7   5   2        3.24       -5.86      3.91 o 
   8   5   2        0.03       -5.05      4.04 o 
   9   5   2       26.47       10.61      7.15 o 
  10   5   2        0.02       -0.54      4.67 o 
  11   5   2        0.00       -3.86      4.65 o 
  12   5   2        3.76        3.14      5.21 o 
  13   5   2       31.31       19.40      8.38 o 
  14   5   2        0.98       -2.55      5.14 o 
 -14   6   2        8.97       11.72      5.98 o 
 -13   6   2        0.26        2.62      4.98 o 
 -12   6   2       91.06      128.88     17.24 o 
 -11   6   2       33.84       36.79      6.94 o 
 -10   6   2       73.67       81.90     11.52 o 
  -9   6   2        0.13       -4.53      3.02 o 
  -8   6   2       22.18       20.76      4.72 o 
  -7   6   2      102.76      100.72     13.34 o 
  -6   6   2      116.06      159.19     20.25 o 
  -5   6   2        1.56        2.78      3.22 o 
  -4   6   2      194.65      188.72     23.47 o 
  -3   6   2      293.61      268.77     32.89 o 
  -2   6   2       24.67       26.04      3.87 o 
  -1   6   2      104.40      138.73     21.45 o 
   0   6   2      266.55      243.68     35.43 o 
   1   6   2      263.49      284.66     41.07 o 
   2   6   2      166.47      147.35     22.00 o 
   3   6   2      142.68      154.27     18.23 o 
   4   6   2       80.15       89.98     12.15 o 
   5   6   2      115.47      130.40     16.94 o 
   6   6   2      108.00      131.21     21.96 o 
   7   6   2        9.82        2.19      9.21 o 
   8   6   2       32.92       25.59      9.93 o 
   9   6   2       13.41        6.08      8.01 o 
  10   6   2        2.74       -2.77      4.99 o 
  11   6   2       13.68        7.88      6.19 o 
  12   6   2        0.12        0.25      5.37 o 
 -11   7   2        1.58       -5.41      4.54 o 
 -10   7   2        0.15        1.32      5.32 o 
  -9   7   2        4.23        2.02      6.32 o 
  -8   7   2       33.35       28.24      7.42 o 
  -7   7   2        9.02        7.88      4.23 o 
  -6   7   2       49.71       55.44      8.56 o 
  -5   7   2       42.46       35.43     14.30 o 
  -4   7   2        0.24        2.25      7.52 o 
  -3   7   2       36.39       38.61     12.15 o 
  -2   7   2       26.63       10.34      5.23 o 
  -1   7   2       27.66       31.94      7.52 o 
   0   7   2        8.02        7.17      9.24 o 
   1   7   2      126.96      139.97     21.94 o 
   2   7   2       31.48       55.45     13.56 o 
   3   7   2       14.80        8.31      4.73 o 
   4   7   2      169.75      206.09     25.91 o 
   5   7   2       30.25       46.91      7.81 o 
   6   7   2       57.57       70.72     13.54 o 
   7   7   2       36.74       34.64      9.87 o 
   8   7   2       41.90       67.32     14.72 o 
   9   7   2        0.08        4.87      6.48 o 
  -4   8   2        0.16        0.76      5.97 o 
  -3   8   2       65.55       72.26     20.94 o 
  -2   8   2       42.12       40.62     27.22 o 
  -1   8   2        0.98       -1.18      5.61 o 
   0   8   2       27.77       19.80     10.30 o 
   1   8   2       17.68       22.44      8.94 o 
   2   8   2        1.66       -3.61      5.38 o 
   3   8   2        0.92        4.19      5.37 o 
   4   8   2        2.08        2.62      5.08 o 
 -19   1   3        0.49       -4.76      4.36 o 
 -18   1   3        0.68        0.60      5.93 o 
 -17   1   3        2.51       -0.72      3.84 o 
 -16   1   3        4.55        5.46      3.79 o 
 -15   1   3        1.94        4.94      3.69 o 
 -14   1   3        7.41        7.46      3.09 o 
 -13   1   3       19.79       24.37      4.53 o 
 -12   1   3        3.57       -1.40      2.05 o 
 -11   1   3       10.74        4.05      2.19 o 
 -10   1   3        0.89       -1.37      1.55 o 
  -9   1   3      481.15      529.02     54.54 o 
  -8   1   3      390.90      382.99     39.54 o 
  -7   1   3       68.32       53.97      5.97 o 
  -6   1   3       82.07       99.12      9.25 o 
  -5   1   3      997.25      998.34     90.84 o 
  -4   1   3      493.52      486.09     44.35 o 
  -3   1   3       21.60       25.40      2.87 o 
  -2   1   3       17.88       26.60      3.32 o 
  -1   1   3      605.69      593.36     68.33 o 
   0   1   3       62.29       65.65      7.89 o 
   1   1   3     7398.39     7496.66    860.44 o 
   2   1   3       35.02       46.03      4.49 o 
   3   1   3     1123.58     1136.97     87.05 o 
   4   1   3        9.87       10.53      2.11 o 
   5   1   3     1644.93     1763.43    148.32 o 
   6   1   3        7.27        6.54      3.29 o 
   7   1   3      266.18      262.98     22.34 o 
   8   1   3        3.70        1.78      1.42 o 
   9   1   3       34.18       37.13      4.06 o 
  10   1   3      126.59      121.80     10.57 o 
  11   1   3       33.48       41.04      4.50 o 
  12   1   3        1.04        1.71      2.42 o 
  13   1   3       22.90       19.02      6.65 o 
  14   1   3       12.25        3.18      3.69 o 
  15   1   3        0.06       -2.75      3.26 o 
  16   1   3        6.41        2.97      5.35 o 
  17   1   3        5.84       -7.65      5.10 o 
 -19   2   3        0.21       -2.55      4.82 o 
 -18   2   3        6.91        5.71      4.08 o 
 -17   2   3      120.34      147.59     19.45 o 
 -16   2   3        2.56        0.40      3.49 o 
 -15   2   3      390.79      379.38     46.31 o 
 -14   2   3        3.59        2.65      5.11 o 
 -13   2   3       17.48       20.66      4.22 o 
 -12   2   3       50.70       56.17      7.94 o 
 -11   2   3      194.58      201.43     24.71 o 
 -10   2   3      126.93      113.85     14.17 o 
  -9   2   3        0.61       -1.18      1.76 o 
  -8   2   3      129.47      117.90     14.63 o 
  -7   2   3       51.39       61.14      8.02 o 
  -6   2   3        0.01       -1.16      1.34 o 
  -5   2   3     1554.85     1628.37    148.16 o 
  -4   2   3       78.89      102.24      9.52 o 
  -3   2   3      400.85      394.93     36.02 o 
  -2   2   3      201.62      203.94     18.71 o 
  -1   2   3       33.72       43.98      5.62 o 
   0   2   3      493.43      494.39     57.06 o 
   1   2   3      581.68      579.49     66.81 o 
   2   2   3      300.02      305.90     35.39 o 
   3   2   3      141.37      143.76     12.87 o 
   4   2   3     1006.35     1014.76     82.73 o 
   5   2   3      293.66      288.74     26.50 o 
   6   2   3     1977.66     2007.10    182.29 o 
   7   2   3        7.14        7.58      1.88 o 
   8   2   3      481.01      449.34     41.19 o 
   9   2   3        0.05       -1.28      1.68 o 
  10   2   3      153.17      146.30     15.51 o 
  11   2   3        0.00        0.88      2.35 o 
  12   2   3       56.91       71.57     13.44 o 
  13   2   3        5.43        4.87      5.05 o 
  14   2   3        0.18       -6.33      4.22 o 
  15   2   3        2.49        0.10      4.92 o 
  16   2   3       42.52       54.43     12.57 o 
 -18   3   3       10.99        2.40      4.35 o 
 -17   3   3       14.54       15.19      4.80 o 
 -16   3   3        4.37       -0.45      3.70 o 
 -15   3   3        6.04       -3.20      3.31 o 
 -14   3   3       51.85       62.97      9.32 o 
 -13   3   3        9.39       10.83      3.74 o 
 -12   3   3        6.21        3.13      2.84 o 
 -11   3   3        1.23        0.99      2.38 o 
 -10   3   3       13.17       17.52      3.71 o 
  -9   3   3      121.97      116.75     14.73 o 
  -8   3   3       96.58       98.26     12.48 o 
  -7   3   3      436.41      438.79     53.09 o 
  -6   3   3       84.04       95.53     11.96 o 
  -5   3   3      386.92      374.62     45.35 o 
  -4   3   3        0.57       -0.13      1.30 o 
  -3   3   3       13.70       12.10      2.09 o 
  -2   3   3       84.18       83.33      8.87 o 
  -1   3   3      494.38      488.99     44.72 o 
   0   3   3      298.30      294.07     25.97 o 
   1   3   3       85.84       75.66      9.20 o 
   2   3   3       15.17       18.55      2.66 o 
   3   3   3      591.47      597.39     68.85 o 
   4   3   3       41.80       50.08      4.66 o 
   5   3   3       10.92        7.15      1.85 o 
   6   3   3       77.50       84.48      8.43 o 
   7   3   3       38.38       43.86      5.25 o 
   8   3   3        6.13        6.29      2.81 o 
   9   3   3        8.28        1.99      5.41 o 
  10   3   3        3.14       -2.82      3.27 o 
  11   3   3       17.89       18.21      5.50 o 
  12   3   3        3.05        0.42      9.16 o 
  13   3   3       11.13       15.61      6.69 o 
  14   3   3        7.11        3.21      5.06 o 
  15   3   3        1.91       -4.01      5.26 o 
 -17   4   3        6.75        5.59      4.24 o 
 -16   4   3       16.12       13.16      4.61 o 
 -15   4   3        0.15       -4.94      3.30 o 
 -14   4   3       35.87       48.12     11.02 o 
 -13   4   3       28.40       21.64      4.81 o 
 -12   4   3        7.94        7.15      3.74 o 
 -11   4   3      404.37      396.11     48.21 o 
 -10   4   3      417.89      422.60     51.43 o 
  -9   4   3      113.10      111.00     14.31 o 
  -8   4   3      488.24      500.46     60.56 o 
  -7   4   3      174.03      166.07     20.51 o 
  -6   4   3       90.76       90.58     11.64 o 
  -5   4   3      102.79      104.29     13.07 o 
  -4   4   3      163.31      160.56     16.90 o 
  -3   4   3       40.54       49.38      5.81 o 
  -2   4   3      188.92      196.05     20.50 o 
  -1   4   3      204.84      223.81     23.23 o 
   0   4   3      821.28      835.22     93.46 o 
   1   4   3       71.80       64.90      8.41 o 
   2   4   3      386.83      357.95     41.77 o 
   3   4   3        3.01       -1.39      3.31 o 
   4   4   3        0.33       -2.60      1.73 o 
   5   4   3        8.91        4.29      2.15 o 
   6   4   3       58.75       75.64     10.10 o 
   7   4   3       16.56       25.45      6.34 o 
   8   4   3        4.97        0.76      5.81 o 
   9   4   3       77.31       78.40     13.84 o 
  10   4   3        5.00        1.70      4.36 o 
  11   4   3        9.24        2.20      4.48 o 
  12   4   3       12.36        3.51      8.54 o 
  13   4   3       73.20       83.18     15.09 o 
  14   4   3       10.90        8.17      6.36 o 
 -16   5   3       13.22        4.57      6.73 o 
 -15   5   3        1.60        1.98      4.31 o 
 -14   5   3        1.07        3.42      4.00 o 
 -13   5   3        0.09       -3.81      3.61 o 
 -12   5   3        0.85       -4.78      3.19 o 
 -11   5   3       33.23       35.41      6.20 o 
 -10   5   3      131.09      131.41     16.85 o 
  -9   5   3        0.00        0.96      3.13 o 
  -8   5   3      214.79      202.79     24.93 o 
  -7   5   3       18.62       19.27      4.16 o 
  -6   5   3        0.98       -3.50      2.33 o 
  -5   5   3      146.02      126.25     15.86 o 
  -4   5   3        2.01        0.37      2.16 o 
  -3   5   3      169.47      158.32     16.76 o 
  -2   5   3      176.90      157.77     16.71 o 
  -1   5   3       46.75       47.43      7.05 o 
   0   5   3      117.17      121.24     18.29 o 
   1   5   3      352.77      334.01     48.06 o 
   2   5   3       10.39        4.42      5.35 o 
   3   5   3       26.28       34.04      9.07 o 
   4   5   3       98.36       89.91     10.08 o 
   5   5   3       90.74      110.02     12.11 o 
   6   5   3        6.34        1.02      3.19 o 
   7   5   3        1.70       -5.82      3.88 o 
   8   5   3        3.97       -5.44      6.77 o 
   9   5   3       16.37       23.43     14.73 o 
  10   5   3        2.13       -1.80      4.95 o 
  11   5   3        4.44       -6.96      4.64 o 
  12   5   3        2.72       -1.37      5.20 o 
  13   5   3        1.75       -5.59      5.91 o 
 -14   6   3        2.45        5.45      4.82 o 
 -13   6   3       10.61        0.69      4.25 o 
 -12   6   3        1.84        0.37      6.32 o 
 -11   6   3        0.85       -0.72      3.79 o 
 -10   6   3        3.10        0.63      3.44 o 
  -9   6   3        4.93       11.57      4.26 o 
  -8   6   3       11.87        4.36      3.61 o 
  -7   6   3       10.01        5.68      8.41 o 
  -6   6   3       66.60       76.08     10.66 o 
  -5   6   3       20.67       24.77      4.37 o 
  -4   6   3       11.02       18.12      5.53 o 
  -3   6   3       64.32       57.96     20.38 o 
  -2   6   3      137.48      134.62     20.98 o 
  -1   6   3        5.27        9.71      6.18 o 
   0   6   3       75.25      101.82     20.45 o 
   1   6   3        0.29       -5.38      3.59 o 
   2   6   3       13.39       14.72      5.43 o 
   3   6   3       60.66       60.02     12.41 o 
   4   6   3       44.20       54.28      8.49 o 
   5   6   3       36.72       40.93      7.10 o 
   6   6   3        7.44        0.15      5.87 o 
   7   6   3       28.15       25.73      7.40 o 
   8   6   3       36.36       44.58      9.85 o 
   9   6   3        0.01       -7.60      5.06 o 
  10   6   3        5.85       -0.01      5.82 o 
  11   6   3        9.03        8.41     10.46 o 
 -11   7   3       24.16       43.24      7.79 o 
 -10   7   3        0.46       -3.18      3.77 o 
  -9   7   3        9.11       13.54      8.58 o 
  -8   7   3        0.05       -9.67      7.05 o 
  -7   7   3       12.06        0.20      7.05 o 
  -6   7   3        7.15       -3.25      4.91 o 
  -5   7   3       10.15       13.31      5.95 o 
  -4   7   3       24.37       17.85     15.38 o 
  -3   7   3        0.58       -3.44      4.85 o 
  -2   7   3       37.24       44.21      8.97 o 
  -1   7   3        2.11       -3.79      4.87 o 
   0   7   3        2.55       -6.07      4.64 o 
   1   7   3        2.41       -5.84      4.26 o 
   2   7   3        0.41       -1.58      5.42 o 
   3   7   3        0.10       -4.28      4.32 o 
   4   7   3        3.68        7.31      4.89 o 
   5   7   3       20.04       27.15      6.41 o 
   6   7   3       23.50       33.62      9.33 o 
   7   7   3       51.38       57.95     12.32 o 
   8   7   3       33.47       43.31     10.76 o 
  -6   8   3        1.02       -3.48      5.47 o 
  -5   8   3        1.02       -2.50      7.27 o 
  -4   8   3        1.88        5.76      6.02 o 
  -3   8   3        5.78       12.55      6.12 o 
  -2   8   3        0.09       -8.53      5.68 o 
  -1   8   3        2.22        3.99      7.47 o 
   0   8   3        0.12      -12.17      8.11 o 
   1   8   3        4.36       15.29      8.58 o 
   2   8   3        1.66       -9.97      6.65 o 
   3   8   3        1.27        1.07     10.26 o 
 -20   0   4        0.00        0.36      6.92 o 
 -19   0   4       30.69       27.78      9.67 o 
 -18   0   4        1.07       -5.03      4.93 o 
 -17   0   4      145.14      155.53     33.18 o 
 -16   0   4       60.17       72.42     17.32 o 
 -15   0   4       31.60       17.68      7.25 o 
 -14   0   4       21.29       31.59      9.34 o 
 -13   0   4       13.24       13.34      5.40 o 
 -12   0   4        1.04       -2.65      2.19 o 
 -11   0   4       78.31       71.08     11.01 o 
 -10   0   4       12.79        9.62      4.24 o 
  -9   0   4     1542.50     1634.21    231.09 o 
  -8   0   4      285.24      296.54     42.23 o 
  -7   0   4      998.43     1118.30    158.13 o 
  -6   0   4     1225.61     1175.78    166.24 o 
  -5   0   4       82.88      102.79     14.86 o 
  -4   0   4        8.44        8.21      1.86 o 
  -3   0   4     1463.23     1431.51    202.17 o 
  -2   0   4        0.60       -0.12      1.15 o 
  -1   0   4     1259.58     1180.34    239.13 o 
   0   0   4      921.80     1034.43    146.34 o 
   1   0   4     2637.85     2611.01    368.85 o 
   2   0   4      682.57      681.37     68.24 o 
   3   0   4      694.60      685.22     97.10 o 
   4   0   4       92.00       78.43      9.74 o 
   5   0   4     1798.13     1998.06    237.97 o 
   6   0   4      717.22      767.48     91.68 o 
   7   0   4        2.66       -0.38      1.91 o 
   8   0   4       12.45        5.33      2.44 o 
   9   0   4      124.41      121.69     15.07 o 
  10   0   4       20.65       12.15      5.07 o 
  11   0   4      135.89      133.94     16.58 o 
  12   0   4       65.67       82.36     15.34 o 
  13   0   4       19.22       23.87      5.10 o 
  14   0   4       36.26       37.51      8.02 o 
  15   0   4        0.82       -4.23      7.57 o 
 -19   1   4       22.60       17.98      5.91 o 
 -18   1   4        3.74        4.57      4.41 o 
 -17   1   4       58.26       44.99      8.86 o 
 -16   1   4       28.72       25.91      6.72 o 
 -15   1   4       12.30        2.04      3.25 o 
 -14   1   4        3.55       -1.07      2.72 o 
 -13   1   4      132.81      141.25     21.04 o 
 -12   1   4       35.04       35.85      6.71 o 
 -11   1   4       57.44       67.52      8.77 o 
 -10   1   4        3.04        0.66      1.35 o 
  -9   1   4        5.24        3.55      1.41 o 
  -8   1   4     1540.62     1653.51    165.24 o 
  -7   1   4      924.05     1052.52    105.28 o 
  -6   1   4     2106.68     2432.56    242.82 o 
  -5   1   4      219.08      214.34     21.62 o 
  -4   1   4        6.90       14.79      1.98 o 
  -3   1   4      153.47      173.12     17.50 o 
  -2   1   4       79.98       87.75      8.99 o 
  -1   1   4     2691.16     2748.25    274.53 o 
   0   1   4       22.57       29.39      4.02 o 
   1   1   4      513.53      524.18     60.47 o 
   2   1   4      568.81      545.27     49.77 o 
   3   1   4      911.83     1016.04     77.70 o 
   4   1   4     1272.36     1414.47    108.12 o 
   5   1   4     5530.00     5662.05    476.44 o 
   6   1   4      298.95      288.45     24.46 o 
   7   1   4      154.22      154.78     13.33 o 
   8   1   4        1.08       -0.84      1.57 o 
   9   1   4       31.85       26.48      3.26 o 
  10   1   4       54.06       53.12      5.40 o 
  11   1   4       18.59       16.61      2.85 o 
  12   1   4        0.75       -3.25      2.17 o 
  13   1   4        2.17        0.61      3.61 o 
  14   1   4        4.40        3.32      4.38 o 
  15   1   4       23.37       15.74      8.56 o 
  16   1   4        6.72       -4.85      4.78 o 
 -19   2   4        0.33        2.65      4.68 o 
 -18   2   4       23.37       27.05      6.79 o 
 -17   2   4       25.32       31.44      6.03 o 
 -16   2   4        5.58        3.17      3.47 o 
 -15   2   4       18.25       20.25      4.78 o 
 -14   2   4      421.80      433.96     52.73 o 
 -13   2   4       27.84       35.95      6.71 o 
 -12   2   4       46.74       54.00      8.60 o 
 -11   2   4      105.77      103.56     13.37 o 
 -10   2   4       12.18        8.44      2.63 o 
  -9   2   4        7.44        8.45      2.31 o 
  -8   2   4      336.25      335.92     30.76 o 
  -7   2   4       32.56       39.02      4.12 o 
  -6   2   4      211.10      224.88     20.72 o 
  -5   2   4     2095.27     2234.28    203.33 o 
  -4   2   4      991.83     1103.91    112.59 o 
  -3   2   4       14.40       18.85      2.22 o 
  -2   2   4     1873.73     1998.88    203.77 o 
  -1   2   4      177.58      189.02     22.10 o 
   0   2   4        4.04        3.64      3.49 o 
   1   2   4      949.75      981.10    139.00 o 
   2   2   4       19.08       23.50      3.67 o 
   3   2   4      235.55      232.52     32.90 o 
   4   2   4      282.24      284.45     23.26 o 
   5   2   4        4.44        1.55      1.64 o 
   6   2   4       29.73       35.67      4.05 o 
   7   2   4       36.92       45.66      4.98 o 
   8   2   4       14.82       21.00      3.55 o 
   9   2   4        0.35       -2.23      2.37 o 
  10   2   4       32.51       31.08      5.28 o 
  11   2   4        5.63       -2.48      3.28 o 
  12   2   4       24.82       23.95      5.24 o 
  13   2   4        0.57       -3.53      7.15 o 
  14   2   4        0.59       -2.99      4.49 o 
  15   2   4        0.80        1.94      5.20 o 
 -18   3   4        0.09       -5.67      3.78 o 
 -17   3   4        4.23        1.11      3.86 o 
 -16   3   4        1.31       -1.72      3.44 o 
 -15   3   4        3.13       -2.00      3.32 o 
 -14   3   4       79.34       99.91     13.35 o 
 -13   3   4      260.78      265.55     32.68 o 
 -12   3   4      512.66      454.02     55.19 o 
 -11   3   4       47.06       48.04      7.13 o 
 -10   3   4      295.03      269.97     32.91 o 
  -9   3   4      247.32      242.59     29.68 o 
  -8   3   4       61.95       68.04      9.00 o 
  -7   3   4      253.07      266.28     27.74 o 
  -6   3   4       25.66       25.63      3.52 o 
  -5   3   4       69.83       71.98      7.06 o 
  -4   3   4        0.05        0.85      1.18 o 
  -3   3   4       45.17       59.98      5.94 o 
  -2   3   4      113.97      115.34     12.15 o 
  -1   3   4      171.77      194.75     17.93 o 
   0   3   4       99.66      102.28     12.28 o 
   1   3   4      127.65      112.59     13.50 o 
   2   3   4      169.23      158.58     18.68 o 
   3   3   4        0.15       -2.50      1.86 o 
   4   3   4        3.06       -0.72      1.57 o 
   5   3   4      123.83      115.45     11.08 o 
   6   3   4       84.32       88.03      9.86 o 
   7   3   4       22.41       36.90      5.56 o 
   8   3   4        0.76       -3.89      2.60 o 
   9   3   4        0.00       -4.47      3.12 o 
  10   3   4       14.16       11.22     10.65 o 
  11   3   4        0.23       -1.44      6.64 o 
  12   3   4        4.33        3.41      5.08 o 
  13   3   4        2.30       -3.20      5.08 o 
  14   3   4       17.69       13.66      6.84 o 
  15   3   4        0.15       -2.60      5.57 o 
 -17   4   4        1.43        2.80      5.37 o 
 -16   4   4       38.02       51.37      8.39 o 
 -15   4   4        2.86       -1.86      3.41 o 
 -14   4   4      105.65      149.32     19.55 o 
 -13   4   4       58.88       70.27     10.06 o 
 -12   4   4       48.09       62.76      9.22 o 
 -11   4   4      441.80      427.41     51.97 o 
 -10   4   4      198.56      200.51     24.76 o 
  -9   4   4        9.62       15.21      3.67 o 
  -8   4   4      141.18      126.86     16.04 o 
  -7   4   4      115.43      118.20     12.91 o 
  -6   4   4       82.03       85.16      9.53 o 
  -5   4   4        1.51       -0.67      1.64 o 
  -4   4   4       80.92       80.13      8.83 o 
  -3   4   4      208.85      195.38     20.45 o 
  -2   4   4      181.72      181.74     19.01 o 
  -1   4   4      240.60      220.79     31.98 o 
   0   4   4      533.79      558.80     79.67 o 
   1   4   4      497.33      500.89     71.49 o 
   2   4   4      312.47      313.58     45.08 o 
   3   4   4      177.41      179.12     26.09 o 
   4   4   4       68.50       71.58      8.32 o 
   5   4   4        0.80       -0.66      2.17 o 
   6   4   4        0.50       -1.78      2.41 o 
   7   4   4      160.59      154.00     24.07 o 
   8   4   4        1.08       -6.39      4.26 o 
   9   4   4        0.00       -5.83      3.88 o 
  10   4   4       21.73       16.08      6.49 o 
  11   4   4        0.49       -3.45      4.94 o 
  12   4   4        1.47       -6.98      5.14 o 
  13   4   4        4.59        6.92      6.32 o 
 -16   5   4        3.97       -0.57      4.35 o 
 -15   5   4       26.30       26.97      6.39 o 
 -14   5   4       18.28        4.93      4.49 o 
 -13   5   4        0.00       -5.20      3.47 o 
 -12   5   4       74.85       77.49     10.92 o 
 -11   5   4       83.71       94.49     13.95 o 
 -10   5   4      183.46      184.03     22.92 o 
  -9   5   4        9.82       10.22      4.56 o 
  -8   5   4      231.64      222.19     27.38 o 
  -7   5   4       75.82       90.88     10.09 o 
  -6   5   4       55.36       46.66      7.43 o 
  -5   5   4       19.21       16.93      3.23 o 
  -4   5   4        6.13        5.24      4.14 o 
  -3   5   4      177.45      154.81     22.89 o 
  -2   5   4      347.00      343.27     49.34 o 
  -1   5   4       66.86       77.71     12.90 o 
   0   5   4       17.85       11.02      4.77 o 
   1   5   4       59.68       62.15     10.73 o 
   2   5   4      229.04      240.83     34.85 o 
   3   5   4        2.13       -0.50      4.57 o 
   4   5   4        0.00       -2.64      2.75 o 
   5   5   4       47.17       54.22      6.73 o 
   6   5   4       29.88       32.53      6.09 o 
   7   5   4       26.22       31.62      7.83 o 
   8   5   4       43.92       30.37      8.01 o 
   9   5   4        1.92       -9.62      7.33 o 
  10   5   4        2.36      -11.94     11.69 o 
  11   5   4       13.57        5.26      5.79 o 
  12   5   4       10.24       16.96      7.47 o 
 -14   6   4        6.08        7.73      5.02 o 
 -13   6   4        0.79        0.33      4.31 o 
 -12   6   4        8.58        4.46      4.12 o 
 -11   6   4       20.39       20.83      6.87 o 
 -10   6   4        7.15       13.61      4.35 o 
  -9   6   4        5.80        5.95      3.37 o 
  -8   6   4      106.96      113.64     18.45 o 
  -7   6   4        7.41       -7.16      6.90 o 
  -6   6   4        7.52        8.77      5.03 o 
  -5   6   4      285.01      219.17     32.03 o 
  -4   6   4        4.07        0.06      5.23 o 
  -3   6   4      156.57      156.09     36.19 o 
  -2   6   4      255.50      260.82     37.99 o 
  -1   6   4       29.72       32.14     10.43 o 
   0   6   4       25.72       20.12      6.25 o 
   1   6   4       10.91        8.92      6.67 o 
   2   6   4      149.87      149.11     22.76 o 
   3   6   4       12.56       24.86      5.20 o 
   4   6   4       71.52       67.43     10.22 o 
   5   6   4       13.41        3.43      4.36 o 
   6   6   4        2.08       -0.89      4.05 o 
   7   6   4      139.53      176.95     28.61 o 
   8   6   4       25.68       35.27      9.34 o 
   9   6   4        9.77        8.87      8.97 o 
  10   6   4       35.31       27.65      8.57 o 
 -11   7   4       12.53       10.98      7.02 o 
 -10   7   4       27.34       30.97      8.36 o 
  -9   7   4       21.25       12.22      6.86 o 
  -8   7   4       11.44        5.56      6.31 o 
  -7   7   4        0.52       -7.44      5.16 o 
  -6   7   4        5.59       -4.78      4.86 o 
  -5   7   4        1.65       -6.81      4.54 o 
  -4   7   4       10.16       -1.36      4.79 o 
  -3   7   4        3.10       -0.53      5.17 o 
  -2   7   4        4.55        1.40      5.58 o 
  -1   7   4        2.67       -6.53      6.52 o 
   0   7   4       24.25       23.98     12.53 o 
   1   7   4        3.48       -0.04      4.88 o 
   3   7   4       39.08       33.71      8.75 o 
   4   7   4        8.35       11.34      5.45 o 
   5   7   4       15.74       12.31     11.16 o 
   6   7   4       22.22       41.02     10.23 o 
   7   7   4        0.14       -0.54      6.77 o 
  -5   8   4       13.34       18.69      7.32 o 
  -4   8   4        1.13       -0.23      5.75 o 
  -3   8   4        8.23       -1.27      9.59 o 
  -2   8   4       11.94        8.13      6.31 o 
  -1   8   4       29.00       37.48     12.55 o 
   0   8   4        0.55       -7.43      6.36 o 
 -19   1   5       18.86       15.85      5.72 o 
 -18   1   5       15.32       14.05      7.88 o 
 -17   1   5       10.60        9.73      4.46 o 
 -16   1   5        0.11       -5.41      3.61 o 
 -15   1   5        0.34       -4.06      2.88 o 
 -14   1   5       79.09       68.37     24.01 o 
 -13   1   5      144.70      150.20     17.95 o 
 -12   1   5        9.33        8.82      2.80 o 
 -11   1   5       79.38       81.01     10.37 o 
 -10   1   5        0.59        0.50      1.33 o 
  -9   1   5      108.10       99.53     10.26 o 
  -8   1   5      278.42      288.44     29.06 o 
  -7   1   5       89.21       94.83      9.80 o 
  -6   1   5      202.33      221.69     22.41 o 
  -5   1   5       33.64       27.80      3.40 o 
  -4   1   5      486.93      565.52     56.62 o 
  -3   1   5      729.29      820.85     82.20 o 
  -2   1   5      346.95      354.05     35.60 o 
  -1   1   5      169.29      181.77     18.41 o 
   0   1   5      275.20      245.77     24.77 o 
   1   1   5        7.68        4.50      1.02 o 
   2   1   5      414.50      412.47     37.72 o 
   3   1   5      684.48      739.07     56.51 o 
   4   1   5     1650.99     1695.47    140.58 o 
   5   1   5      363.01      356.78     30.33 o 
   6   1   5       46.93       59.59      5.71 o 
   7   1   5      244.57      241.53     20.57 o 
   8   1   5        0.00       -1.78      1.75 o 
   9   1   5      205.26      206.59     21.66 o 
  10   1   5        3.15       -5.27      4.01 o 
  11   1   5        1.40       -3.71      3.46 o 
  12   1   5       16.02       16.60      4.63 o 
  13   1   5       13.55       11.73      4.57 o 
  14   1   5       13.08       14.76      5.62 o 
  15   1   5        0.82       -6.55      5.28 o 
 -19   2   5        3.22       -6.77      4.51 o 
 -18   2   5        2.69       -1.47      4.37 o 
 -17   2   5       57.40       49.07     13.84 o 
 -16   2   5       90.18      108.27     17.46 o 
 -15   2   5        0.49       -1.27      3.82 o 
 -14   2   5      232.85      208.79     24.95 o 
 -13   2   5      131.21      133.33     14.31 o 
 -12   2   5       39.06       49.45      6.27 o 
 -11   2   5       25.32       24.87      3.81 o 
 -10   2   5       93.06       94.98     10.40 o 
  -9   2   5      217.21      229.81     24.03 o 
  -8   2   5        2.76        2.36      1.25 o 
  -7   2   5        9.81        7.54      1.60 o 
  -6   2   5       50.06       54.46      5.95 o 
  -5   2   5        7.30        6.19      1.60 o 
  -4   2   5     1068.46     1112.42    111.29 o 
  -3   2   5      423.48      419.08     42.13 o 
  -2   2   5       14.79       18.13      2.83 o 
  -1   2   5      163.24      128.28     15.20 o 
   0   2   5      311.15      340.12     39.49 o 
   1   2   5      350.15      361.74     41.94 o 
   2   2   5      196.74      204.85     23.94 o 
   3   2   5      320.66      325.21     45.90 o 
   4   2   5      118.01      114.49     10.69 o 
   5   2   5        0.94       -1.34      1.73 o 
   6   2   5        1.01       -3.09      2.06 o 
   7   2   5       15.16       17.75      3.47 o 
   8   2   5      432.20      446.66     46.07 o 
   9   2   5      136.62      138.43     15.16 o 
  10   2   5      214.33      217.86     22.93 o 
  11   2   5        0.01       -5.10      3.40 o 
  12   2   5        1.39       -0.27      5.00 o 
  13   2   5       12.02       10.53      4.76 o 
  14   2   5        0.53        3.29      4.71 o 
 -18   3   5        0.38       -0.04      4.15 o 
 -17   3   5       20.23       22.64      5.33 o 
 -16   3   5        6.56       -0.26      3.65 o 
 -15   3   5        0.53        1.61      3.11 o 
 -14   3   5        1.07       -2.54      2.89 o 
 -13   3   5       11.88       12.39      3.51 o 
 -12   3   5       40.51       46.52      6.20 o 
 -11   3   5       21.23       24.13      4.79 o 
 -10   3   5        2.01        0.06      2.18 o 
  -9   3   5      152.72      153.53     16.29 o 
  -8   3   5        4.08        6.02      2.11 o 
  -7   3   5       23.57       21.75      2.80 o 
  -6   3   5       12.22       10.35      1.90 o 
  -5   3   5      329.39      298.22     27.44 o 
  -4   3   5      204.22      198.94     18.33 o 
  -3   3   5        2.74        0.87      1.38 o 
  -2   3   5       49.15       72.70      7.10 o 
  -1   3   5       10.62       11.57      2.61 o 
   0   3   5        7.34        6.45      2.29 o 
   1   3   5        1.38       -0.60      2.77 o 
   2   3   5       85.63      104.25     12.90 o 
   3   3   5        0.95       -1.85      2.01 o 
   4   3   5      132.69      126.66     12.11 o 
   5   3   5       17.74       12.38      2.66 o 
   6   3   5        2.62       -3.39      2.26 o 
   7   3   5       73.93       77.01      8.96 o 
   8   3   5       20.82       21.46      4.11 o 
   9   3   5       13.78       11.42      4.22 o 
  10   3   5        0.50        0.46      4.46 o 
  11   3   5        0.13       -3.68      3.39 o 
  12   3   5        2.96       -0.53      9.77 o 
  13   3   5        0.13       -2.94      5.02 o 
  14   3   5        6.22       -1.43      5.88 o 
 -17   4   5        0.13       -5.23      3.49 o 
 -16   4   5        4.88        1.24      4.08 o 
 -15   4   5       24.19       19.51      4.90 o 
 -14   4   5       33.31       44.59      6.45 o 
 -13   4   5        0.15       -0.17      2.83 o 
 -12   4   5        1.05       -4.96      3.31 o 
 -11   4   5      144.03      155.31     16.96 o 
 -10   4   5      125.77      129.92     14.30 o 
  -9   4   5      294.61      296.30     30.98 o 
  -8   4   5        9.23        6.78      2.54 o 
  -7   4   5      509.91      504.90     52.23 o 
  -6   4   5        0.79       -0.73      1.83 o 
  -5   4   5       12.26       13.73      3.03 o 
  -4   4   5      128.99      120.86     14.61 o 
  -3   4   5       95.61      101.08     12.51 o 
  -2   4   5       39.92       51.49      7.07 o 
  -1   4   5      256.00      271.47     31.81 o 
   0   4   5        0.14       -4.38      3.04 o 
   1   4   5       84.49       86.85     16.81 o 
   2   4   5        1.63       -0.22      2.56 o 
   3   4   5      236.63      223.66     26.40 o 
   4   4   5      130.48      149.25     14.30 o 
   5   4   5      127.23      149.30     14.12 o 
   6   4   5        6.46        1.64      2.73 o 
   7   4   5       20.84       23.17      5.57 o 
   8   4   5       73.01      112.46     19.12 o 
   9   4   5        7.59        7.34      5.45 o 
  10   4   5        1.18       -6.72      4.48 o 
  11   4   5       14.61       11.32      6.45 o 
  12   4   5        2.69       -5.02      5.10 o 
  13   4   5        0.36       -8.90      5.93 o 
 -16   5   5       20.74       30.26      5.84 o 
 -15   5   5       17.90       17.42      4.73 o 
 -14   5   5       10.92        5.90      5.28 o 
 -13   5   5        1.49       -4.14      3.17 o 
 -12   5   5       17.13       10.90      4.25 o 
 -11   5   5        3.18       -1.07      2.81 o 
 -10   5   5      117.54      136.29     14.96 o 
  -9   5   5      167.34      189.70     20.22 o 
  -8   5   5       11.85        8.89      3.73 o 
  -7   5   5      182.17      166.15     24.65 o 
  -6   5   5       21.27       29.54     17.37 o 
  -5   5   5      115.68      141.24     23.76 o 
  -4   5   5      163.52      163.70     24.58 o 
  -3   5   5       23.28       32.19     12.96 o 
  -2   5   5      103.63      120.72     18.77 o 
  -1   5   5        7.76       11.87      4.77 o 
   0   5   5        1.72       -0.91      4.78 o 
   1   5   5      238.07      209.21     30.59 o 
   2   5   5        0.04        0.53      4.52 o 
   3   5   5      499.04      551.58    109.80 o 
   4   5   5       25.64       24.12      4.41 o 
   5   5   5        1.54       -2.96      3.27 o 
   6   5   5       34.48       43.62      7.75 o 
   7   5   5        6.48        3.03      5.42 o 
   8   5   5       13.96       12.02      6.40 o 
   9   5   5       13.46        9.34      6.23 o 
  10   5   5        4.04        3.24      5.70 o 
  11   5   5       12.18       19.61      9.73 o 
 -13   6   5        3.69       -5.63      3.75 o 
 -12   6   5        6.33       -0.62      6.62 o 
 -11   6   5        1.87        3.76      6.16 o 
 -10   6   5        0.63       -6.78      4.52 o 
  -9   6   5        1.02       -3.57      4.58 o 
  -8   6   5        3.61       -3.83      4.26 o 
  -7   6   5       22.28       22.70     11.56 o 
  -6   6   5        1.53        2.11      4.78 o 
  -5   6   5        0.30       -5.52      4.17 o 
  -4   6   5       23.66       19.17      7.22 o 
  -3   6   5       69.26       62.21     11.23 o 
  -2   6   5       91.01      126.27     19.93 o 
  -1   6   5        5.52       -2.60      4.34 o 
   0   6   5       12.19        3.46      5.13 o 
   1   6   5        5.01        0.44      4.42 o 
   2   6   5       33.20       31.39      7.29 o 
   3   6   5        1.89        3.26      4.07 o 
   4   6   5        2.43       -1.74      3.94 o 
   5   6   5       10.22       -0.78      5.71 o 
   6   6   5        1.31       -6.15      4.39 o 
   7   6   5       12.33       22.56      7.57 o 
   8   6   5       20.67       23.03     14.24 o 
   9   6   5        0.00       -2.43      5.54 o 
 -10   7   5       13.80       14.91     16.97 o 
  -9   7   5        1.54        0.13      5.67 o 
  -8   7   5        7.94       11.72      6.67 o 
  -7   7   5        0.00        0.64      5.61 o 
  -6   7   5        0.07       -7.02      4.68 o 
  -5   7   5        4.68        4.03      5.25 o 
  -4   7   5        2.52       -1.47      4.74 o 
  -3   7   5        4.53        2.53      5.96 o 
  -2   7   5        6.75        7.52      5.20 o 
  -1   7   5        9.42        3.10      5.56 o 
   0   7   5        0.51       -1.85      5.79 o 
   1   7   5        0.04       -6.46      5.12 o 
   2   7   5        2.36        4.60      5.66 o 
   3   7   5        0.71       -9.94      8.16 o 
   4   7   5        4.82        0.39      4.83 o 
   5   7   5        0.50       -4.81      4.80 o 
   6   7   5        9.26       10.04      7.60 o 
 -19   0   6        4.69       -0.83      5.60 o 
 -18   0   6        1.31        0.07      5.40 o 
 -17   0   6        1.25       -5.63      4.11 o 
 -16   0   6        0.64       -5.81      3.87 o 
 -15   0   6        2.26       -2.19      4.30 o 
 -14   0   6       81.68       87.05     20.10 o 
 -13   0   6      122.39      143.74     30.36 o 
 -12   0   6      138.49      126.42     18.47 o 
 -11   0   6        0.32        0.66      2.14 o 
 -10   0   6       61.31       69.17     10.77 o 
  -9   0   6      141.72      123.16     17.97 o 
  -8   0   6       15.75       16.76      3.99 o 
  -7   0   6      469.09      507.14     72.07 o 
  -6   0   6      676.60      684.91     97.04 o 
  -5   0   6     2343.03     2449.23    346.20 o 
  -4   0   6     1015.33     1084.45    153.57 o 
  -3   0   6      610.01      617.35     87.58 o 
  -2   0   6      116.61      118.13     17.13 o 
  -1   0   6        3.04        0.99      1.97 o 
   0   0   6        8.87        4.49      4.34 o 
   1   0   6       10.78        3.27      4.39 o 
   2   0   6      978.76      865.30     86.17 o 
   3   0   6      238.87      237.34     28.64 o 
   4   0   6       50.84       56.77      7.57 o 
   5   0   6       61.74       66.25      8.81 o 
   6   0   6        4.86       -1.69      2.29 o 
   7   0   6       92.31      118.52     16.12 o 
   8   0   6      229.96      213.32     26.02 o 
   9   0   6        0.46       -3.13      2.93 o 
  10   0   6       19.54       10.79      7.25 o 
  11   0   6       34.87       44.97     12.71 o 
  12   0   6        7.58        3.54      6.82 o 
  13   0   6        1.95       -9.30      6.89 o 
 -19   1   6        0.09        0.52      7.48 o 
 -18   1   6       21.98       28.63      6.90 o 
 -17   1   6        4.78        6.01      4.18 o 
 -16   1   6      174.38      163.89     25.12 o 
 -15   1   6       12.63       11.04      4.78 o 
 -14   1   6      345.60      310.34     45.28 o 
 -13   1   6       80.03       75.18     10.03 o 
 -12   1   6        9.57       10.86      2.95 o 
 -11   1   6      193.66      197.40     23.33 o 
 -10   1   6       27.69       28.35      4.37 o 
  -9   1   6      108.57       96.50     10.04 o 
  -8   1   6       10.30       10.17      1.95 o 
  -7   1   6        0.30       -1.51      1.20 o 
  -6   1   6       78.96       72.72      7.72 o 
  -5   1   6        0.00        2.23      2.44 o 
  -4   1   6      208.54      204.24     20.72 o 
  -3   1   6       93.45      112.19     11.53 o 
  -2   1   6       21.75       26.34      4.79 o 
  -1   1   6       55.99       55.54      6.17 o 
   0   1   6       42.44       49.91      5.58 o 
   1   1   6      130.69      120.42      9.99 o 
   2   1   6        0.05       -1.81      1.21 o 
   3   1   6      406.28      426.67     32.90 o 
   4   1   6       50.11       54.71      4.73 o 
   5   1   6       43.37       51.01      6.28 o 
   6   1   6       90.21      121.32     13.29 o 
   7   1   6        8.56        5.38      2.99 o 
   8   1   6      389.21      386.50     39.74 o 
   9   1   6        7.16        8.56      3.13 o 
  10   1   6        8.96        5.28      2.85 o 
  11   1   6       47.39       48.97      6.64 o 
  12   1   6        8.71        9.68      4.41 o 
  13   1   6       20.29       30.16     12.05 o 
  14   1   6        4.41       -1.99      8.54 o 
 -19   2   6        2.64        7.31      5.73 o 
 -18   2   6        8.00       -5.84      4.05 o 
 -17   2   6       14.37       12.56      5.45 o 
 -16   2   6        0.58       -5.73      6.27 o 
 -15   2   6       20.80       14.81      4.07 o 
 -14   2   6       28.75       33.17      5.74 o 
 -13   2   6       13.31       14.14      3.79 o 
 -12   2   6       72.33       95.60     12.33 o 
 -11   2   6      426.58      410.37     48.11 o 
 -10   2   6      478.44      502.23     58.72 o 
  -9   2   6       73.13       89.50     11.23 o 
  -8   2   6       80.39       85.80      9.18 o 
  -7   2   6       80.95       83.43      8.88 o 
  -6   2   6       14.01       18.22      2.74 o 
  -5   2   6     1246.36     1338.61    133.96 o 
  -4   2   6     2119.81     2342.65    234.15 o 
  -3   2   6      160.96      166.83     17.01 o 
  -2   2   6      134.14      126.61     13.00 o 
  -1   2   6      393.06      375.80     43.63 o 
   0   2   6      475.48      537.15     62.13 o 
   1   2   6       37.73       47.07      6.41 o 
   2   2   6       63.01       87.09     10.97 o 
   3   2   6       21.60       18.67      5.51 o 
   4   2   6       29.32       22.97      3.24 o 
   5   2   6       15.32       14.08      2.74 o 
   6   2   6      343.46      344.50     35.67 o 
   7   2   6       37.82       44.73      6.87 o 
   8   2   6      255.74      256.67     26.62 o 
   9   2   6        0.23       -1.81      2.93 o 
  10   2   6       15.98       19.67      4.27 o 
  11   2   6        5.41        0.75      4.02 o 
  12   2   6        0.72       -2.59      4.06 o 
  13   2   6        3.02        3.75      4.71 o 
 -18   3   6        1.37       -5.51      4.15 o 
 -17   3   6        2.10       -6.11      7.50 o 
 -16   3   6       10.64        6.84      3.80 o 
 -15   3   6        7.58        5.28      3.64 o 
 -14   3   6       52.01       49.58      6.67 o 
 -13   3   6       41.53       47.70      6.46 o 
 -12   3   6        0.16       -3.71      2.47 o 
 -11   3   6      358.48      391.05     40.68 o 
 -10   3   6      360.65      343.91     35.75 o 
  -9   3   6       26.98       33.29      4.62 o 
  -8   3   6      119.48      108.70     11.88 o 
  -7   3   6       40.66       45.76      4.91 o 
  -6   3   6        9.41        7.40      2.22 o 
  -5   3   6        5.95        6.14      2.04 o 
  -4   3   6      127.04      114.17     13.78 o 
  -3   3   6       35.70       30.52      4.73 o 
  -2   3   6        2.64       -0.18      2.13 o 
  -1   3   6       30.71       24.42      4.14 o 
   0   3   6        0.19       -0.96      2.22 o 
   1   3   6      258.81      270.86     31.74 o 
   2   3   6       10.65        5.18      2.65 o 
   3   3   6        7.61        7.09      2.86 o 
   4   3   6        0.73       -4.26      2.84 o 
   5   3   6       14.48       13.70      2.86 o 
   6   3   6       19.15       27.97      4.77 o 
   7   3   6      124.80      143.14     15.70 o 
   8   3   6       15.24       23.25      5.48 o 
   9   3   6       19.95       21.38      5.39 o 
  10   3   6       16.59       20.65      5.41 o 
  11   3   6        8.53        6.90      4.66 o 
  12   3   6        1.49        1.31      4.64 o 
  13   3   6        7.83        8.28      6.24 o 
 -17   4   6        0.68       -3.60      3.56 o 
 -16   4   6        0.05       -4.63      3.79 o 
 -15   4   6        8.14        3.49      4.86 o 
 -14   4   6        6.66        5.86      3.54 o 
 -13   4   6        9.70        1.24      3.06 o 
 -12   4   6       57.32       67.39      8.39 o 
 -11   4   6      142.48      158.30     17.16 o 
 -10   4   6       15.05       13.73      4.80 o 
  -9   4   6      620.10      606.16     62.67 o 
  -8   4   6       29.39       31.89      4.58 o 
  -7   4   6      148.37      165.83     24.82 o 
  -6   4   6        4.31       -1.71      4.90 o 
  -5   4   6       39.52       36.57      6.81 o 
  -4   4   6       38.52       32.72      5.92 o 
  -3   4   6      130.59      139.46     16.85 o 
  -2   4   6       12.30        9.26      3.06 o 
  -1   4   6        7.51        7.79      5.05 o 
   0   4   6       12.94       12.18      3.30 o 
   1   4   6      154.74      149.06     17.99 o 
   2   4   6        4.85        0.45      2.88 o 
   3   4   6      248.45      252.32     29.76 o 
   4   4   6        7.08        3.57      2.61 o 
   5   4   6        3.21        0.42      2.59 o 
   6   4   6      104.60      138.48     13.54 o 
   7   4   6        1.09        3.43      3.84 o 
   8   4   6        4.79        5.57      5.88 o 
   9   4   6        5.81       10.05      4.91 o 
  10   4   6       15.47       15.21      7.32 o 
  11   4   6        2.69       -7.20      6.29 o 
 -15   5   6       15.43       12.97      6.28 o 
 -14   5   6        7.59       -0.38      3.58 o 
 -13   5   6        0.13       -0.17      3.44 o 
 -12   5   6       19.77       19.51      5.12 o 
 -11   5   6       23.22       21.95      7.12 o 
 -10   5   6      165.64      157.42     34.14 o 
  -9   5   6       62.36       78.83     13.69 o 
  -8   5   6       59.05       48.69      9.73 o 
  -7   5   6      384.21      391.24     56.37 o 
  -6   5   6      142.30      154.33     23.40 o 
  -5   5   6        3.11       -1.78      4.85 o 
  -4   5   6        0.01       -5.48      6.69 o 
  -3   5   6       24.63       24.51      9.82 o 
  -2   5   6      250.63      216.32     31.69 o 
  -1   5   6      227.08      223.55     32.67 o 
   0   5   6        4.52        5.85      5.20 o 
   1   5   6       23.81       27.24      8.23 o 
   2   5   6      146.55      158.79     23.83 o 
   3   5   6      140.63      123.01     25.56 o 
   4   5   6       18.34       27.38      4.84 o 
   5   5   6       32.64       41.04      6.04 o 
   6   5   6        4.90       12.72      6.17 o 
   7   5   6        3.02       -2.95      5.90 o 
   8   5   6       48.56       43.43     10.31 o 
   9   5   6       17.50       12.09      8.29 o 
  10   5   6        2.63        8.98      6.48 o 
 -13   6   6        1.36       -7.54      5.35 o 
 -12   6   6        2.26        2.53      6.10 o 
 -11   6   6        8.57        6.42      6.05 o 
 -10   6   6       11.66       10.73     16.18 o 
  -9   6   6        3.90       -3.32      5.21 o 
  -8   6   6        5.45       -0.89      5.55 o 
  -7   6   6       22.72       22.86      8.39 o 
  -6   6   6        9.28        9.43      5.42 o 
  -5   6   6        3.12       -3.41      4.28 o 
  -4   6   6       42.64       60.41     19.98 o 
  -3   6   6       16.93        6.98      8.87 o 
  -2   6   6       91.57      113.19     34.70 o 
  -1   6   6       27.58       24.80      7.00 o 
   0   6   6        0.11       -3.91      3.89 o 
   1   6   6       27.51       27.21      7.32 o 
   2   6   6       14.51        7.65      5.36 o 
   3   6   6       12.94        8.54     10.30 o 
   4   6   6        3.47       -2.31      4.67 o 
   5   6   6        1.78        5.52      4.79 o 
   6   6   6        6.46        3.47      5.38 o 
   7   6   6        3.81       -6.77      8.46 o 
  -9   7   6       13.07       10.80      6.64 o 
  -8   7   6        0.02       -2.18      5.23 o 
  -7   7   6       27.99       19.42      8.84 o 
  -6   7   6        1.01       -3.28      5.36 o 
  -5   7   6       24.77       23.72      7.76 o 
  -4   7   6        3.67        4.55      5.25 o 
  -3   7   6        0.02        7.90      5.34 o 
  -2   7   6       35.46       49.49     10.44 o 
  -1   7   6        0.07        1.26      5.11 o 
   0   7   6        0.25        0.48      5.37 o 
   1   7   6        7.75       -6.84      4.93 o 
   2   7   6       36.62       62.32     15.83 o 
   3   7   6        0.05       -0.03      7.29 o 
   4   7   6        1.95        1.72      7.30 o 
 -19   1   7        6.57       10.92      5.58 o 
 -18   1   7       13.90       13.26      5.53 o 
 -17   1   7        3.67        2.24      8.63 o 
 -16   1   7        2.54       -1.83      3.67 o 
 -15   1   7        1.69        1.40      3.77 o 
 -14   1   7        2.24        4.12      3.92 o 
 -13   1   7      195.57      181.21     21.66 o 
 -12   1   7       50.87       68.60      9.16 o 
 -11   1   7        8.65        4.15      2.66 o 
 -10   1   7      101.86      129.58     13.32 o 
  -9   1   7      116.30      108.20     11.26 o 
  -8   1   7        6.50        6.26      1.99 o 
  -7   1   7        5.64        3.38      1.56 o 
  -6   1   7       19.87       21.36      3.07 o 
  -5   1   7        2.44        2.48      1.60 o 
  -4   1   7      488.58      522.24     52.45 o 
  -3   1   7       41.30       49.28      5.69 o 
  -2   1   7      131.28      126.47     12.88 o 
  -1   1   7      139.66      119.88     12.36 o 
   0   1   7      351.41      358.11     41.60 o 
   1   1   7       14.03        9.93      3.68 o 
   2   1   7      180.29      168.15     19.87 o 
   3   1   7        1.95        2.07      2.12 o 
   4   1   7        1.24        0.04      2.02 o 
   5   1   7        1.33       -3.63      2.42 o 
   6   1   7      189.13      182.39     19.18 o 
   7   1   7        3.33        8.22      4.44 o 
   8   1   7       15.17       12.98      3.44 o 
   9   1   7        7.13        6.74      3.15 o 
  10   1   7       10.18       12.04      7.12 o 
  11   1   7       54.73       86.33     14.71 o 
  12   1   7        0.89        2.42      8.28 o 
  13   1   7        4.34       -4.21      8.34 o 
 -18   2   7        0.41       -3.46      4.42 o 
 -17   2   7        9.65        4.87      4.68 o 
 -16   2   7       42.35       39.33      9.42 o 
 -15   2   7      108.81      123.68     15.79 o 
 -14   2   7       31.97       29.52      7.82 o 
 -13   2   7      329.45      288.80     34.17 o 
 -12   2   7      115.89      112.49     14.23 o 
 -11   2   7       50.37       54.88      8.26 o 
 -10   2   7        0.18        1.66      4.60 o 
  -9   2   7       35.03       41.35      6.10 o 
  -8   2   7      271.22      262.86     26.70 o 
  -7   2   7       24.94       25.06      3.54 o 
  -6   2   7        0.02       -0.83      1.55 o 
  -5   2   7      229.63      222.89     22.67 o 
  -4   2   7       17.96       20.25      3.00 o 
  -3   2   7      246.79      231.45     27.02 o 
  -2   2   7       14.76       13.01      2.93 o 
  -1   2   7       53.92       62.71      8.33 o 
   0   2   7        4.00        1.70      2.36 o 
   1   2   7       14.26       16.64      3.61 o 
   2   2   7      123.26      121.07     14.55 o 
   3   2   7        0.48       -2.58      2.17 o 
   4   2   7      269.10      276.00     24.96 o 
   5   2   7        0.85       -1.14      2.47 o 
   6   2   7      156.07      179.14     18.82 o 
   7   2   7      121.57      145.25     15.90 o 
   8   2   7       29.45       40.43      5.95 o 
   9   2   7        0.41       -4.60      3.07 o 
  10   2   7       22.85       20.94      4.64 o 
  11   2   7       45.04       39.65      7.44 o 
  12   2   7        9.62        1.56      4.72 o 
 -18   3   7       15.25       21.28      8.11 o 
 -17   3   7        0.00       -3.03      4.30 o 
 -16   3   7        3.93        2.58      3.73 o 
 -15   3   7        9.41        9.87      4.10 o 
 -14   3   7        3.93        1.72      3.21 o 
 -13   3   7       43.93       51.17     10.32 o 
 -12   3   7       44.18       38.95     10.08 o 
 -11   3   7        0.69       -3.31      2.75 o 
 -10   3   7        2.89        3.92      3.08 o 
  -9   3   7       35.57       34.91      5.69 o 
  -8   3   7        8.19        8.80      4.43 o 
  -7   3   7       16.05        9.97      3.06 o 
  -6   3   7      135.74      130.75     15.86 o 
  -5   3   7       10.63        7.63      2.90 o 
  -4   3   7      164.66      159.89     18.87 o 
  -3   3   7       10.53        9.90      2.93 o 
  -2   3   7      173.68      161.16     19.17 o 
  -1   3   7        6.06        3.99      2.69 o 
   0   3   7       28.28       25.49      4.51 o 
   1   3   7       13.74        9.19      3.07 o 
   2   3   7       69.78       85.56     11.30 o 
   3   3   7       60.41       65.11     12.47 o 
   4   3   7        7.45        4.26      2.47 o 
   5   3   7        2.03        0.13      2.39 o 
   6   3   7        0.81       -4.33      2.89 o 
   7   3   7        1.08       -2.95      2.86 o 
   8   3   7       25.04       24.40      4.81 o 
   9   3   7       21.99       17.57      5.28 o 
  10   3   7        2.24        1.29      4.40 o 
  11   3   7       19.47       18.33      5.92 o 
 -16   4   7        0.72       -0.90      4.17 o 
 -15   4   7        7.39        3.91      4.11 o 
 -14   4   7       21.55       19.24      4.28 o 
 -13   4   7       41.33       54.59      7.15 o 
 -12   4   7        1.84       -4.22      2.82 o 
 -11   4   7        1.72       -4.47      3.04 o 
 -10   4   7       57.28       47.68      9.39 o 
  -9   4   7      178.55      158.33     23.61 o 
  -8   4   7       67.46       70.86     12.96 o 
  -7   4   7        1.56        2.48      3.82 o 
  -6   4   7        1.27        1.70      3.56 o 
  -5   4   7       20.80       14.77      3.76 o 
  -4   4   7       38.28       32.54     12.89 o 
  -3   4   7       11.75       11.78      3.65 o 
  -2   4   7       14.20       16.34      3.89 o 
  -1   4   7      136.46      132.06     16.21 o 
   0   4   7      132.78      137.92     16.78 o 
   1   4   7        0.15       -3.02      2.95 o 
   2   4   7      119.41      142.53     18.65 o 
   3   4   7      113.31      122.22     19.02 o 
   4   4   7        9.62        8.31      3.08 o 
   5   4   7        3.17       -3.02      2.48 o 
   6   4   7       25.97       34.93      4.94 o 
   7   4   7       17.09       20.77      4.67 o 
   8   4   7        8.94        9.06      4.68 o 
   9   4   7        0.01       -6.54      4.36 o 
  10   4   7        3.51       -4.37      4.78 o 
 -15   5   7        7.91       21.11      7.43 o 
 -14   5   7        1.57       -1.42      5.99 o 
 -13   5   7        0.73       -7.48      5.55 o 
 -12   5   7        0.00        1.56      5.55 o 
 -11   5   7        3.80        9.31      5.91 o 
 -10   5   7        0.09       -7.01      4.68 o 
  -9   5   7        4.62       -0.82      4.52 o 
  -8   5   7       21.18       18.78      6.82 o 
  -7   5   7        1.95        1.84      4.32 o 
  -6   5   7      340.36      333.25     48.29 o 
  -5   5   7       57.87       70.44     19.64 o 
  -4   5   7      127.71      134.52     16.56 o 
  -3   5   7       51.91       62.61      9.52 o 
  -2   5   7        3.39        5.27      3.34 o 
  -1   5   7       36.18       31.63      6.85 o 
   0   5   7        1.53       -1.35      3.18 o 
   1   5   7      114.90      149.13     18.84 o 
   2   5   7        4.93        2.97      3.91 o 
   3   5   7       35.84       26.53     13.58 o 
   4   5   7        8.55        7.96      3.34 o 
   5   5   7       70.23       85.69      9.17 o 
   6   5   7       53.96       67.84     10.52 o 
   7   5   7        1.88       -4.27      6.36 o 
   8   5   7       19.64       11.73      7.23 o 
 -12   6   7       10.33       12.75      6.78 o 
 -11   6   7        0.15        4.96      6.31 o 
 -10   6   7        0.18       -5.42      4.94 o 
  -9   6   7        1.06       -6.77      4.95 o 
  -8   6   7        8.59        3.30      9.07 o 
  -7   6   7       51.62       30.74     38.76 o 
  -6   6   7       52.31       64.44     11.85 o 
  -5   6   7        3.17       -4.08      4.33 o 
  -4   6   7        0.11       -0.37      5.09 o 
  -3   6   7        1.62        2.42      4.71 o 
  -2   6   7        0.33       -3.19      6.03 o 
  -1   6   7        7.74        3.16      4.80 o 
   0   6   7        3.57        0.39      4.69 o 
   1   6   7        1.34       -6.50      4.34 o 
   2   6   7        4.26       -0.36      6.24 o 
   3   6   7        0.03       -4.55      3.92 o 
   4   6   7       20.77        9.82      5.58 o 
   5   6   7        0.73       -2.27      5.09 o 
   6   6   7       18.90       13.76      7.90 o 
  -8   7   7        3.71        1.26      5.98 o 
  -7   7   7       14.50       21.52      7.34 o 
  -6   7   7        1.19        3.61      6.18 o 
  -5   7   7        0.27       -9.52      8.01 o 
  -4   7   7        6.68       -0.99      5.51 o 
  -3   7   7       10.61       -0.71      5.45 o 
  -2   7   7       11.83        8.83      8.33 o 
  -1   7   7        0.08       -1.15      7.50 o 
   0   7   7        0.42       -7.69      5.75 o 
   1   7   7        0.16       -5.79      5.42 o 
 -19   0   8        0.01       -7.35      6.13 o 
 -18   0   8       28.69       46.79     13.87 o 
 -17   0   8        9.23       15.30      8.01 o 
 -16   0   8       12.50        7.25      6.26 o 
 -15   0   8       64.37       83.38     19.70 o 
 -14   0   8      177.47      173.47     36.72 o 
 -13   0   8      131.40      159.76     34.83 o 
 -12   0   8      163.73      181.15     38.05 o 
 -11   0   8       11.29        3.27      3.22 o 
 -10   0   8       28.49       25.35      5.17 o 
  -9   0   8        0.04       -3.41      2.27 o 
  -8   0   8       35.20       29.52      9.44 o 
  -7   0   8        6.23        3.86      2.77 o 
  -6   0   8       24.22       30.72      6.21 o 
  -5   0   8       24.78       27.50      5.32 o 
  -4   0   8        6.21        4.15      2.66 o 
  -3   0   8       43.45       52.96     10.36 o 
  -2   0   8      279.32      278.96     39.85 o 
  -1   0   8      223.73      176.94     25.53 o 
   0   0   8       20.27       16.19      4.10 o 
   1   0   8       49.66       55.19      9.14 o 
   2   0   8        5.77       -4.07      3.84 o 
   3   0   8      117.72      120.79     25.10 o 
   4   0   8      294.25      252.87     51.16 o 
   5   0   8       65.63       88.08     19.80 o 
   6   0   8        0.95       -1.26      5.36 o 
   7   0   8       23.25       27.88      9.34 o 
   8   0   8       11.25       15.36      7.52 o 
   9   0   8       29.21       23.24      9.90 o 
  10   0   8        0.51       10.13      8.51 o 
  11   0   8       26.70       53.64     15.20 o 
 -19   1   8        9.65       18.14      6.27 o 
 -18   1   8        4.91        5.42      6.09 o 
 -17   1   8        0.68       -5.32      4.19 o 
 -16   1   8        0.41       -2.52      3.83 o 
 -15   1   8        3.97        1.08      4.09 o 
 -14   1   8        1.26        4.23      4.24 o 
 -13   1   8      350.64      356.45     41.86 o 
 -12   1   8      400.81      404.85     47.55 o 
 -11   1   8       79.05       96.12     12.28 o 
 -10   1   8       90.38       96.49     10.60 o 
  -9   1   8      192.01      187.11     19.13 o 
  -8   1   8        0.00       -1.07      1.70 o 
  -7   1   8       10.25        8.15      2.17 o 
  -6   1   8       38.27       54.78      6.29 o 
  -5   1   8        0.15       -1.52      1.63 o 
  -4   1   8        5.86        3.53      3.16 o 
  -3   1   8      387.15      369.99     42.94 o 
  -2   1   8       85.71       90.60     11.40 o 
  -1   1   8      283.39      278.02     32.36 o 
   0   1   8      115.04      115.52     13.88 o 
   1   1   8      145.47      131.11     15.68 o 
   2   1   8       10.06        6.63      5.17 o 
   3   1   8       26.51       19.37      3.78 o 
   4   1   8        9.55        5.67      2.47 o 
   5   1   8        8.36        3.75      2.79 o 
   6   1   8        0.00       -4.36      2.90 o 
   7   1   8        0.05       -6.08      4.06 o 
   8   1   8        4.37        5.53      4.84 o 
   9   1   8        2.34       -6.15      4.34 o 
  10   1   8       12.13        3.97      5.62 o 
  11   1   8        0.77       -8.42      9.50 o 
 -18   2   8        0.87       -3.99      4.52 o 
 -17   2   8        0.08       -0.53      5.15 o 
 -16   2   8        5.51       -0.49      7.37 o 
 -15   2   8       24.48       24.68      5.36 o 
 -14   2   8       63.26       78.05     10.81 o 
 -13   2   8        6.19       12.32      3.89 o 
 -12   2   8        7.30        3.11      3.32 o 
 -11   2   8       40.35       43.11      6.62 o 
 -10   2   8        9.58        7.12      3.37 o 
  -9   2   8      221.75      236.62     28.05 o 
  -8   2   8      135.01      155.72     15.97 o 
  -7   2   8      165.46      182.18     18.62 o 
  -6   2   8       42.04       55.77      7.63 o 
  -5   2   8        1.04       -1.37      2.31 o 
  -4   2   8       66.72       58.46      7.83 o 
  -3   2   8      275.82      282.76     33.03 o 
  -2   2   8        5.03        7.82      3.02 o 
  -1   2   8      637.31      601.55     69.59 o 
   0   2   8      108.90      110.61     13.69 o 
   1   2   8        0.91       -2.99      2.39 o 
   2   2   8        1.19       -2.41      2.90 o 
   3   2   8      114.79      113.31     10.95 o 
   4   2   8       60.68       68.73      7.26 o 
   5   2   8       15.00       11.14      3.63 o 
   6   2   8       37.52       46.49      6.45 o 
   7   2   8        1.38       -1.27      3.15 o 
   8   2   8        9.52        8.19      3.56 o 
   9   2   8       56.40       62.86      8.25 o 
  10   2   8       52.53       68.60     13.01 o 
  11   2   8       23.02       50.50     15.50 o 
 -17   3   8        5.29       13.69      5.64 o 
 -16   3   8        0.04       -1.72      3.71 o 
 -15   3   8       11.11        5.95      3.90 o 
 -14   3   8       42.65       49.43      7.70 o 
 -13   3   8        0.41       -1.80      3.18 o 
 -12   3   8       28.03       38.92      7.00 o 
 -11   3   8       46.10       48.81      7.54 o 
 -10   3   8       20.85       17.96      5.44 o 
  -9   3   8      231.06      237.97     34.76 o 
  -8   3   8      352.93      384.49     55.29 o 
  -7   3   8       10.07        2.62      2.77 o 
  -6   3   8       43.76       33.94      5.51 o 
  -5   3   8        2.69       -3.48      2.32 o 
  -4   3   8        0.73       -3.63      3.54 o 
  -3   3   8        3.91        2.47      2.58 o 
  -2   3   8       29.35       29.29      4.97 o 
  -1   3   8       13.58        6.64      3.19 o 
   0   3   8      109.33      134.96     16.47 o 
   1   3   8       23.44       20.07      6.64 o 
   2   3   8       38.33       27.09      5.22 o 
   3   3   8       60.01       64.43      9.46 o 
   4   3   8       28.01       24.59      5.77 o 
   5   3   8        5.38        1.54      2.79 o 
   6   3   8        2.50        1.64      3.35 o 
   7   3   8       26.96       34.41      5.75 o 
   8   3   8       10.09       15.94      4.64 o 
   9   3   8       90.44      121.47     16.60 o 
  10   3   8       20.20       22.68      6.41 o 
 -16   4   8        2.89       -0.89      5.25 o 
 -15   4   8        0.01       -5.49      3.66 o 
 -14   4   8        8.60        3.06      5.74 o 
 -13   4   8        0.73        7.93     11.27 o 
 -12   4   8        3.60       -5.19      4.58 o 
 -11   4   8       16.45       10.62      8.18 o 
 -10   4   8        6.66        9.08      5.76 o 
  -9   4   8        7.52        5.47      4.81 o 
  -8   4   8        2.99        1.00      4.70 o 
  -7   4   8      242.37      247.50     36.16 o 
  -6   4   8       74.27      101.22     16.42 o 
  -5   4   8       58.91       55.53      8.05 o 
  -4   4   8        9.97        6.10      3.25 o 
  -3   4   8        0.75       -1.31      2.74 o 
  -2   4   8       78.58       80.50     10.74 o 
  -1   4   8        3.69       -1.67      3.03 o 
   0   4   8        8.40        9.71      3.78 o 
   1   4   8        1.93       -4.16      3.23 o 
   2   4   8       16.97       24.70      5.30 o 
   3   4   8        9.32        6.09      3.27 o 
   4   4   8       15.35       16.92      3.84 o 
   5   4   8        1.86       -2.19      2.91 o 
   6   4   8        0.12       -4.11      3.26 o 
   7   4   8        0.23       -2.80      3.78 o 
   8   4   8       47.43       45.58      8.46 o 
   9   4   8        1.77        0.34      5.28 o 
 -14   5   8       17.29       24.22     10.68 o 
 -13   5   8        7.91       14.66      6.68 o 
 -12   5   8       18.49       28.84      8.05 o 
 -11   5   8       23.25       20.74      7.08 o 
 -10   5   8        6.06       -3.30      4.72 o 
  -9   5   8        0.47       -4.29      4.81 o 
  -8   5   8       50.11       70.29     12.63 o 
  -7   5   8       28.52       20.04      6.38 o 
  -6   5   8      296.30      312.97     45.55 o 
  -5   5   8       11.95       12.36      8.72 o 
  -4   5   8        4.77        2.27      4.46 o 
  -3   5   8       12.80        9.51      5.61 o 
  -2   5   8       25.62       17.96      4.93 o 
  -1   5   8       70.91       97.21     13.07 o 
   0   5   8       38.26       40.45     11.74 o 
   1   5   8        4.50        2.61      4.17 o 
   2   5   8       33.61       33.94      6.59 o 
   3   5   8       21.85       32.09      5.67 o 
   4   5   8       31.06       38.89      6.54 o 
   5   5   8        0.09       -3.05      3.47 o 
   6   5   8       25.14       29.38      7.89 o 
   7   5   8       11.59       10.43      5.71 o 
 -11   6   8        0.02       -1.36      6.07 o 
 -10   6   8        0.41       -8.28      7.55 o 
  -9   6   8        2.38        7.22      9.09 o 
  -8   6   8        0.79        0.51      5.12 o 
  -7   6   8        1.06       -6.78      4.84 o 
  -6   6   8       20.40       24.32      7.26 o 
  -5   6   8       20.31       35.68     14.82 o 
  -4   6   8       32.93       60.41     11.65 o 
  -3   6   8       26.80       35.77     13.38 o 
  -2   6   8        0.02       -4.12      5.28 o 
  -1   6   8       10.99        4.90      5.76 o 
   0   6   8        7.66       -0.56      5.17 o 
   1   6   8        0.07       -6.77      4.82 o 
   2   6   8        3.59       -8.22      6.29 o 
   3   6   8        0.52       -6.99      4.66 o 
   4   6   8        1.87        6.55      6.02 o 
 -18   1   9        8.57       14.40      5.92 o 
 -17   1   9        9.87       17.41      6.17 o 
 -16   1   9        0.00       -0.72      4.27 o 
 -15   1   9        1.58       -1.27      4.11 o 
 -14   1   9        2.05        2.02      4.40 o 
 -13   1   9        3.41        3.56      3.10 o 
 -12   1   9      115.37      137.46     16.90 o 
 -11   1   9       99.19      111.99     14.44 o 
 -10   1   9      177.34      169.70     17.56 o 
  -9   1   9      132.68      128.08     13.36 o 
  -8   1   9        1.24       -2.55      2.12 o 
  -7   1   9       16.05       13.06      2.89 o 
  -6   1   9        7.46        4.02      2.59 o 
  -5   1   9      167.65      161.41     19.15 o 
  -4   1   9       30.47       33.68      5.26 o 
  -3   1   9       15.15       17.04      3.65 o 
  -2   1   9      285.29      263.54     30.82 o 
  -1   1   9        4.31        4.51      3.91 o 
   0   1   9       45.48       50.53      7.24 o 
   1   1   9       83.39      121.98     15.20 o 
   2   1   9        0.06        2.72      2.86 o 
   3   1   9        0.06       -5.03      3.36 o 
   4   1   9       14.01       12.67      4.91 o 
   5   1   9       34.64       41.30      8.21 o 
   6   1   9        4.37       -0.83      4.42 o 
   7   1   9        0.45       -6.35      4.23 o 
   8   1   9        2.81        5.62      7.83 o 
   9   1   9        0.24       -0.42      5.83 o 
  10   1   9        5.20        5.34      9.47 o 
 -17   2   9        0.12       -2.48      5.31 o 
 -16   2   9        0.25       -6.59      4.49 o 
 -15   2   9       38.43       56.54     10.56 o 
 -14   2   9       34.08       34.70      6.25 o 
 -13   2   9       64.87       64.71      9.19 o 
 -12   2   9       94.10      106.76     13.85 o 
 -11   2   9       37.12       53.23     12.89 o 
 -10   2   9       11.30       11.98      3.91 o 
  -9   2   9       84.16       86.05     14.09 o 
  -8   2   9        5.32        9.45      3.55 o 
  -7   2   9        4.86        6.87      3.39 o 
  -6   2   9       41.48       59.00      7.95 o 
  -5   2   9       28.04       22.68      4.20 o 
  -4   2   9        2.19       -3.23      2.15 o 
  -3   2   9        0.00       -2.90      2.43 o 
  -2   2   9       33.63       29.37      5.29 o 
  -1   2   9        0.95       -1.83      2.69 o 
   0   2   9       69.78       73.71      9.93 o 
   1   2   9        0.74       -1.79      2.96 o 
   2   2   9        7.31        2.38      5.15 o 
   3   2   9       33.94       34.18      4.81 o 
   4   2   9        0.70       -1.31      2.60 o 
   5   2   9        4.07        1.80      3.35 o 
   6   2   9        4.55       -0.93      3.51 o 
   7   2   9       21.46       15.08      6.66 o 
   8   2   9        5.57        8.08      5.81 o 
   9   2   9       26.96       29.86     14.97 o 
 -16   3   9        8.30       10.63      4.57 o 
 -15   3   9        2.16       -4.51      3.81 o 
 -14   3   9       38.74       43.34      9.10 o 
 -13   3   9        9.84       10.91      8.06 o 
 -12   3   9       49.84       45.22      9.45 o 
 -11   3   9       55.59       62.51     11.36 o 
 -10   3   9       11.19       10.70      5.00 o 
  -9   3   9       12.93       11.57      4.99 o 
  -8   3   9        1.35        1.01      5.88 o 
  -7   3   9        0.05        1.43      4.06 o 
  -6   3   9        0.25       -4.01      2.67 o 
  -5   3   9        5.54        5.80      3.30 o 
  -4   3   9        0.11       -4.27      2.85 o 
  -3   3   9       20.08       13.47      4.19 o 
  -2   3   9       44.04       39.95      6.21 o 
  -1   3   9      114.56      122.92     15.31 o 
   0   3   9       27.59       30.52      5.63 o 
   1   3   9        4.50        5.86      3.49 o 
   2   3   9        9.56        7.45      4.66 o 
   3   3   9        4.15        3.35      2.80 o 
   4   3   9       11.92       10.98      3.35 o 
   5   3   9        3.39        1.81      3.11 o 
   6   3   9        1.50       -3.82      3.47 o 
   7   3   9        0.26        0.52      3.91 o 
   8   3   9        0.27       -2.96      5.48 o 
 -15   4   9        6.09        7.92     15.81 o 
 -14   4   9        1.31       -1.83      5.30 o 
 -13   4   9       21.11       20.27      6.62 o 
 -12   4   9       15.32       14.69      5.90 o 
 -11   4   9        1.49        0.49      4.68 o 
 -10   4   9       10.34        5.95      5.41 o 
  -9   4   9        9.97        9.96      5.82 o 
  -8   4   9        3.24        0.92      6.62 o 
  -7   4   9        0.02       -1.35      4.03 o 
  -6   4   9      241.86      243.37     35.60 o 
  -5   4   9        9.89       12.73      4.09 o 
  -4   4   9       28.51       24.39      5.08 o 
  -3   4   9       29.91       16.76      4.35 o 
  -2   4   9        0.02       -4.34      2.90 o 
  -1   4   9       32.21       27.40      6.40 o 
   0   4   9       99.18      134.11     17.07 o 
   1   4   9       21.33       18.24      4.76 o 
   2   4   9        9.43        2.66      3.60 o 
   3   4   9       22.20       23.21      4.95 o 
   4   4   9        5.68        7.72      3.88 o 
   5   4   9        2.31       -0.41      3.21 o 
   6   4   9       48.20       57.42     13.41 o 
   7   4   9        0.17       -6.07      4.05 o 
 -13   5   9        3.96        8.25      7.23 o 
 -12   5   9        4.78        9.08      6.44 o 
 -11   5   9        4.12        9.42      5.75 o 
 -10   5   9        0.06        2.67      5.66 o 
  -9   5   9        1.97       -3.42      4.51 o 
  -8   5   9       35.19       36.58      8.55 o 
  -7   5   9       10.09       15.73      6.47 o 
  -6   5   9       33.60       48.88     12.58 o 
  -5   5   9        0.08        7.14      5.17 o 
  -4   5   9      159.96      159.57     24.38 o 
  -3   5   9        2.16       -0.17      3.80 o 
  -2   5   9       70.10       76.40     10.83 o 
  -1   5   9       20.70       15.46      5.05 o 
   0   5   9       11.32        8.34      8.02 o 
   1   5   9        1.34       -1.46      4.11 o 
   2   5   9       17.98       19.87      6.18 o 
   3   5   9        2.34       -1.11      3.48 o 
   4   5   9        8.61        2.15      3.61 o 
   5   5   9        4.58        4.75      3.81 o 
  -9   6   9        0.09       -0.95      5.77 o 
  -8   6   9        5.14        7.82     10.81 o 
  -7   6   9        2.63        0.06      6.37 o 
  -6   6   9        0.67       -0.78      5.19 o 
  -5   6   9       36.67       35.56      8.72 o 
  -4   6   9        3.41        1.96      5.55 o 
  -3   6   9       24.65       15.69      7.00 o 
  -2   6   9        4.85        1.49     15.23 o 
  -1   6   9        0.03       -7.95      5.73 o 
   0   6   9        2.30        1.55      6.08 o 
   1   6   9        7.57       11.85      6.41 o 
 -17   0  10        5.45        9.47      8.51 o 
 -16   0  10        4.25       -8.08      6.79 o 
 -15   0  10       10.14       23.41      8.94 o 
 -14   0  10        2.17        5.17      6.66 o 
 -13   0  10       51.53       45.50     13.38 o 
 -12   0  10       20.19       32.88     10.20 o 
 -11   0  10      291.54      282.52     40.49 o 
 -10   0  10       37.99       35.37      7.24 o 
  -9   0  10      480.87      525.25     74.97 o 
  -8   0  10       96.80      126.06     30.55 o 
  -7   0  10       11.02        8.24      3.77 o 
  -6   0  10       74.28       82.33     13.18 o 
  -5   0  10        0.00       -2.42      3.77 o 
  -4   0  10        8.61       -0.03      4.60 o 
  -3   0  10        1.58       -2.81      4.17 o 
  -2   0  10       38.60       35.86      9.97 o 
  -1   0  10      127.91      128.71     26.72 o 
   0   0  10        1.63       -0.63      4.77 o 
   1   0  10       20.37       31.65      9.64 o 
   2   0  10        1.38       -0.07      5.40 o 
   3   0  10        1.27       -0.53      5.40 o 
   4   0  10        8.27        4.83      5.86 o 
   5   0  10        0.34       -9.09      6.06 o 
   6   0  10        2.60        5.66      7.12 o 
   7   0  10       41.94       47.38     13.97 o 
   8   0  10        4.15       11.99      8.58 o 
 -17   1  10        6.93        7.07      7.65 o 
 -16   1  10        0.64        2.71      5.15 o 
 -15   1  10        2.70        1.51      4.36 o 
 -14   1  10        3.92       -7.76      6.41 o 
 -13   1  10       46.99       47.93      7.48 o 
 -12   1  10       51.62       53.71      8.05 o 
 -11   1  10        1.58       -3.85      2.91 o 
 -10   1  10       16.88       16.00      3.74 o 
  -9   1  10      105.97      129.12     16.11 o 
  -8   1  10        6.25        2.15      2.98 o 
  -7   1  10       21.73       17.07      4.13 o 
  -6   1  10      175.60      163.28     19.47 o 
  -5   1  10       89.06      106.11     13.40 o 
  -4   1  10        8.94       13.22      3.60 o 
  -3   1  10       84.00      114.81     14.39 o 
  -2   1  10       21.98       21.96      4.40 o 
  -1   1  10        2.27       -1.72      3.29 o 
   0   1  10      247.05      260.26     37.22 o 
   1   1  10       64.11      104.05     16.41 o 
   2   1  10        1.08       -5.53      5.38 o 
   3   1  10        3.55       -2.49      6.79 o 
   4   1  10        3.48       -5.80      4.18 o 
   5   1  10       26.54       35.03     11.34 o 
   6   1  10        2.68       -3.12      4.60 o 
   7   1  10       15.63       13.29      6.17 o 
   8   1  10        0.00       -0.87      5.90 o 
 -17   2  10        2.29       -0.80      5.27 o 
 -16   2  10        4.36       -0.90      5.17 o 
 -15   2  10        4.70        6.79      5.63 o 
 -14   2  10       16.83       19.38      4.83 o 
 -13   2  10        4.03       -2.29      4.34 o 
 -12   2  10        0.02       -0.63      5.99 o 
 -11   2  10       18.19       17.85      5.40 o 
 -10   2  10        0.03       -5.57      7.83 o 
  -9   2  10        1.55       -3.96      3.82 o 
  -8   2  10       10.36       10.87      3.68 o 
  -7   2  10        0.70       -2.82      3.92 o 
  -6   2  10        5.80        5.05      3.78 o 
  -5   2  10       62.96       72.93     11.41 o 
  -4   2  10        7.58        0.80      3.10 o 
  -3   2  10        5.24       -1.12      4.99 o 
  -2   2  10        8.84        7.02      3.51 o 
  -1   2  10       17.79       13.92      3.98 o 
   0   2  10       26.82       27.70      5.22 o 
   1   2  10      103.30      118.07     15.10 o 
   2   2  10        6.07        3.46      3.18 o 
   3   2  10        6.18        4.36      3.86 o 
   4   2  10        0.00       -6.05      4.03 o 
   5   2  10        6.87       -6.72      5.35 o 
   6   2  10        2.27        2.74      5.58 o 
   7   2  10        0.06       -6.67      6.46 o 
 -15   3  10        0.68       -5.60      5.16 o 
 -14   3  10       19.97       25.49      7.08 o 
 -13   3  10        0.39       -2.35      4.67 o 
 -12   3  10        5.74        2.56      5.23 o 
 -11   3  10       26.42       20.21     11.75 o 
 -10   3  10       15.63        8.93      5.68 o 
  -9   3  10        0.03       -2.53      4.04 o 
  -8   3  10        0.08       -1.53      3.87 o 
  -7   3  10        7.59       13.82      5.36 o 
  -6   3  10      182.79      192.74     22.87 o 
  -5   3  10       14.11       10.19      3.75 o 
  -4   3  10       22.10       21.82      4.74 o 
  -3   3  10        0.65       -2.69      2.99 o 
  -2   3  10        0.39       -2.14      2.98 o 
  -1   3  10        5.47        3.89      4.07 o 
   0   3  10       46.96       59.89     10.85 o 
   1   3  10       48.95       59.99     11.19 o 
   2   3  10        2.44        2.12      3.99 o 
   3   3  10       25.06       31.42      6.05 o 
   4   3  10       17.95       14.68      3.90 o 
   5   3  10        3.32        0.88      3.23 o 
   6   3  10       27.53       34.99      6.89 o 
 -14   4  10        6.33        5.07      6.21 o 
 -13   4  10       12.64       13.06      6.46 o 
 -12   4  10        0.11       -7.90      5.27 o 
 -11   4  10        6.99        4.90      7.88 o 
 -10   4  10        1.75        2.24      5.24 o 
  -9   4  10        2.89       -1.47      4.78 o 
  -8   4  10       49.23       62.66     11.73 o 
  -7   4  10        0.14       -1.38      4.09 o 
  -6   4  10       15.45       20.60     11.56 o 
  -5   4  10       36.10       40.44      6.63 o 
  -4   4  10       69.05       97.71     13.04 o 
  -3   4  10       37.43       37.68      6.51 o 
  -2   4  10        0.00       -4.01      3.48 o 
  -1   4  10       15.68        9.93      4.35 o 
   0   4  10        8.85        9.54      8.13 o 
   1   4  10       13.11        7.99      4.53 o 
   2   4  10        5.20       -1.45      4.81 o 
   3   4  10        1.70        1.68      3.30 o 
   4   4  10        0.82       -1.20      3.96 o 
   5   4  10        0.67       -2.82      3.70 o 
 -11   5  10        0.80       -4.23      5.85 o 
 -10   5  10       18.15       15.32      6.92 o 
  -9   5  10        0.45       -7.27      4.85 o 
  -8   5  10        2.62       -7.21      5.07 o 
  -7   5  10        0.34        2.68      5.91 o 
  -6   5  10        3.61       -2.25      4.77 o 
  -5   5  10       23.33       15.02      6.13 o 
  -4   5  10       55.32       68.38     12.80 o 
  -3   5  10       15.41       16.98      5.75 o 
  -2   5  10        0.30        0.55      3.95 o 
  -1   5  10        2.91       -0.21      4.23 o 
   0   5  10       14.86       28.74      6.56 o 
   1   5  10        0.23       -4.00      6.51 o 
   2   5  10        2.71        3.38      5.18 o 
 -16   1  11        2.30       -5.27      4.78 o 
 -15   1  11        5.50       16.75      6.41 o 
 -14   1  11        1.06       -6.16      4.65 o 
 -13   1  11        3.26       -7.25      6.59 o 
 -12   1  11        1.35       -5.76      4.25 o 
 -11   1  11       15.86       12.40     13.06 o 
 -10   1  11       10.39       13.40     10.07 o 
  -9   1  11       15.49       10.35      3.70 o 
  -8   1  11      160.35      155.75     18.71 o 
  -7   1  11        7.90        4.37      2.97 o 
  -6   1  11       73.58       84.90     11.28 o 
  -5   1  11        2.41       -0.86      2.96 o 
  -4   1  11        0.31       -4.99      3.32 o 
  -3   1  11       18.28       12.26      4.82 o 
  -2   1  11       12.45       12.75      4.65 o 
  -1   1  11       16.97        9.08      5.79 o 
   0   1  11        7.65        4.87      4.35 o 
   1   1  11       33.91       20.88      5.74 o 
   2   1  11        6.03        6.57      4.63 o 
   3   1  11        0.90       -6.90      4.60 o 
   4   1  11        5.81        3.47      4.58 o 
   5   1  11        0.01       -6.94      4.62 o 
   6   1  11        1.62        7.53      7.25 o 
 -15   2  11        0.59      -10.33      6.89 o 
 -14   2  11       19.59       16.45      7.43 o 
 -13   2  11        8.75       -4.36      4.69 o 
 -12   2  11       32.00       40.96      8.69 o 
 -11   2  11       52.52       62.72     11.45 o 
 -10   2  11       30.30       28.98      7.11 o 
  -9   2  11        0.23       -1.87      3.80 o 
  -8   2  11       12.55       12.15      3.77 o 
  -7   2  11      104.21      121.65     15.35 o 
  -6   2  11        0.02        0.66      3.33 o 
  -5   2  11        4.95       -1.13      3.06 o 
  -4   2  11        1.16       -0.05      3.08 o 
  -3   2  11       37.73       31.31      5.73 o 
  -2   2  11       61.48       72.13     10.03 o 
  -1   2  11        1.49       -2.83      4.04 o 
   0   2  11        8.14       -0.22      4.17 o 
   1   2  11        1.84       -6.21      4.14 o 
   2   2  11        0.60       -6.62      4.41 o 
   3   2  11        0.17       -4.32      4.44 o 
   4   2  11        3.68       -2.23      4.83 o 
   5   2  11        0.04       -8.01      5.53 o 
 -14   3  11       12.12       11.62      7.30 o 
 -13   3  11       10.80        3.99      5.31 o 
 -12   3  11        0.03       -4.82      4.61 o 
 -11   3  11       44.43       51.93     11.44 o 
 -10   3  11       13.44       13.20      5.61 o 
  -9   3  11        3.73       -5.79      4.48 o 
  -8   3  11       27.23       18.77      6.56 o 
  -7   3  11        5.65       -3.48      4.33 o 
  -6   3  11        0.08       -4.54      5.06 o 
  -5   3  11        7.91        5.35      3.98 o 
  -4   3  11        2.84       -0.30      3.28 o 
  -3   3  11       10.10        5.40      3.70 o 
  -2   3  11        1.43       -3.75      3.39 o 
  -1   3  11       20.35       26.21      5.68 o 
   0   3  11       46.75       51.43     10.49 o 
   1   3  11        1.44       -1.26      4.10 o 
   2   3  11        0.74       -1.31      4.59 o 
   3   3  11        0.80        1.35      5.01 o 
   4   3  11        0.16       -6.16      4.88 o 
 -12   4  11        2.10        0.59      5.77 o 
 -11   4  11        4.00       -2.32      5.43 o 
 -10   4  11        1.93        1.86      5.53 o 
  -9   4  11        6.72        6.53      5.30 o 
  -8   4  11        0.35       -8.37      5.58 o 
  -7   4  11       18.46       33.20     20.81 o 
  -6   4  11        0.19       -2.35      4.69 o 
  -5   4  11        1.53       -2.82      4.32 o 
  -4   4  11       34.64       35.89      6.64 o 
  -3   4  11        9.13        3.27      5.53 o 
  -2   4  11        0.43       -2.05      3.99 o 
  -1   4  11       34.57       36.20      6.97 o 
   0   4  11        3.38        4.22      5.31 o 
   1   4  11       18.64       22.43      5.77 o 
   2   4  11        0.02       -5.65      3.76 o 
  -8   5  11        0.26       -2.48      7.14 o 
  -7   5  11        0.29       -4.10      5.56 o 
  -6   5  11       15.50       21.90      7.20 o 
  -5   5  11       17.90       17.85      7.00 o 
  -4   5  11        5.68       -0.78      5.39 o 
  -3   5  11       23.47       24.84      5.96 o 
  -2   5  11       14.16       14.90      5.28 o 
 -15   0  12       24.54       37.52     12.52 o 
 -14   0  12       19.25       44.73     13.34 o 
 -13   0  12        2.27       -6.42      7.09 o 
 -11   0  12       21.55       15.33      6.49 o 
 -10   0  12       18.58        4.57      5.43 o 
  -9   0  12       21.86       32.05      9.21 o 
  -8   0  12      194.38      205.13     41.82 o 
  -7   0  12       59.54       83.01     18.94 o 
  -6   0  12        5.23        0.00      5.30 o 
  -5   0  12       51.85       60.66     14.90 o 
  -4   0  12       54.27       66.75     16.09 o 
  -3   0  12       90.60       83.11     19.34 o 
  -2   0  12        1.64        1.79      6.26 o 
  -1   0  12       15.23       11.66      7.42 o 
   0   0  12        5.99       -0.86      6.26 o 
   1   0  12        4.56        0.03      5.60 o 
   2   0  12       25.57       27.65      9.80 o 
   3   0  12        1.15        0.03      6.62 o 
   4   0  12       11.95      -10.13      6.75 o 
 -14   1  12        0.01      -10.48      6.99 o 
 -13   1  12        6.34       13.24      9.37 o 
 -12   1  12        5.82        6.54      6.36 o 
 -11   1  12        9.42        5.27      5.28 o 
 -10   1  12       23.79       23.38      6.13 o 
  -9   1  12       37.54       42.01      7.10 o 
  -8   1  12        1.05       -4.07      3.65 o 
  -7   1  12        1.38       -2.43      3.95 o 
  -6   1  12        1.92       -0.88      3.61 o 
  -5   1  12        9.13       10.12      4.65 o 
  -4   1  12       63.85       91.23     19.83 o 
  -3   1  12       13.88       16.79      5.18 o 
  -2   1  12        0.34       -0.82      4.40 o 
  -1   1  12       19.33       22.60      6.16 o 
   0   1  12        5.22       -2.99      3.93 o 
   1   1  12        6.96        6.69      4.74 o 
   2   1  12        0.86       -6.95      4.64 o 
   3   1  12        8.55       14.22      5.72 o 
 -14   2  12        1.29       -1.60      6.06 o 
 -13   2  12        0.14        3.55      5.01 o 
 -12   2  12        2.14        0.76      4.81 o 
 -11   2  12        4.72        4.45      4.97 o 
 -10   2  12        0.00        6.98      4.67 o 
  -9   2  12        0.12        1.75      4.33 o 
  -8   2  12       11.14       12.45      6.47 o 
  -7   2  12        3.54        1.21      3.58 o 
  -6   2  12        0.59       -1.64      3.32 o 
  -5   2  12        0.01       -1.42      4.63 o 
  -4   2  12        0.32       -0.56      4.14 o 
  -3   2  12       19.64       14.67      5.24 o 
  -2   2  12        0.46       -5.50      4.03 o 
  -1   2  12        0.79       -4.55      4.11 o 
   0   2  12        6.79        3.18      5.12 o 
   1   2  12        0.10       -2.51      7.81 o 
   2   2  12        3.01        5.48      9.83 o 
   3   2  12        5.27        8.37      5.87 o 
 -12   3  12        1.98       -7.28      4.86 o 
 -11   3  12       26.33       35.59      8.76 o 
 -10   3  12       15.39       19.25      6.33 o 
  -9   3  12        3.74       -3.48      9.19 o 
  -8   3  12        6.86        7.25      5.37 o 
  -7   3  12        2.62        0.37      4.93 o 
  -6   3  12       14.55       17.12      5.00 o 
  -5   3  12       10.56        4.79      3.76 o 
  -4   3  12        0.53       -0.32      3.60 o 
  -3   3  12        6.93        4.77      4.20 o 
  -2   3  12       19.40       16.52      5.08 o 
  -1   3  12        0.00       -4.30      4.64 o 
   0   3  12        2.65        1.05      4.69 o 
   1   3  12        6.28       11.44      6.15 o 
  -9   4  12        1.93        1.56      5.47 o 
  -8   4  12        0.70      -10.27      7.17 o 
  -7   4  12        0.39        2.93      5.64 o 
  -6   4  12        0.25        3.84      7.45 o 
  -5   4  12        9.18       10.20      6.11 o 
  -4   4  12        4.96        6.45      4.42 o 
  -3   4  12        1.46        3.55      4.35 o 
  -2   4  12        6.78       -0.27      4.43 o 
 -12   1  13        2.99       10.50      7.32 o 
 -11   1  13        0.27       -5.03      5.79 o 
 -10   1  13       16.81        2.32      6.09 o 
  -9   1  13        0.09       -2.37      4.27 o 
  -8   1  13       14.46        9.57      4.91 o 
  -7   1  13        2.15       -1.89      3.83 o 
  -6   1  13        5.54       -2.87      4.10 o 
  -5   1  13        3.26        1.25      4.35 o 
  -4   1  13       27.97       32.54      7.48 o 
  -3   1  13        8.55        4.07      4.39 o 
  -2   1  13        1.99       -2.22      6.80 o 
  -1   1  13        1.28       -6.75      4.50 o 
   0   1  13        0.62       -6.65      4.43 o 
 -11   2  13       11.31       11.41      6.21 o 
 -10   2  13        4.20        1.13      5.12 o 
  -9   2  13        2.73        2.41      6.94 o 
  -8   2  13       23.24       28.58      9.67 o 
  -7   2  13        0.98       -6.04      6.32 o 
  -6   2  13        1.53       -5.99      3.99 o 
  -5   2  13       53.23       75.37     13.05 o 
  -4   2  13        0.45        2.64      4.54 o 
  -3   2  13       12.82       14.45     11.29 o 
  -2   2  13        3.32        5.23      5.06 o 
  -1   2  13        7.72        5.86      5.28 o 
  -7   3  13        0.30       -7.02      4.86 o 
  -6   3  13        3.05        0.79      5.23 o 
  -5   3  13        4.28       10.91      5.19 o 
                                                 
